# Supplementary material for: Di-μ-aqua-bis­{diaqua­[μ-4-({4-[bis­(2-hy­droxy­eth­yl)amino]-6-chloro-1,3,5-triazin-2-yl}amino)­benzene­sulfonato]­sodium(I)}
Source: Acta Crystallogr Sect E Struct Rep Online. 2012 May 31;68(Pt 6):m847–8. doi: 10.1107/S1600536812023732 (PMC3379186; doi:10.1107/S1600536812023732)
Supplement: Supplementary file 1 [file e-68-0m847-sup1.cif]

##############################################################################
#                                                                            #
# This CIF contains the data in a paper accepted for publication in          #
# Acta Crystallographica Section E. It conforms to the requirements of       #
# Notes for Authors for Acta Crystallographica Section E, and has been       #
# peer reviewed under the auspices of the IUCr Commission on Journals.       #
#                                                                            #
# Full details of the Crystallographic Information File format               #
# are given in the paper "The Crystallographic Information File (CIF):       #
# a New Standard Archive File for Crystallography" by S. R. Hall, F. H.      #
# Allen and I. D. Brown [Acta Cryst. (1991), A47, 655-685].                  #
#                                                                            #
# The current version of the core CIF dictionary is obtainable from          #
# ftp://ftp.iucr.org/pub/cif_core.dic.                                       #
#                                                                            #
# Software is freely available for graphical display of the structure(s)     #
# in this CIF. For information consult the CIF software page                 #
# http://www.iucr.org/resources/cif/software.                                #
#                                                                            #
# This file may be used for bona fide research purposes within the           #
# scientific community so long as proper attribution is given to the journal # 
# article from which it was obtained.                                        #
#                                                                            #
##############################################################################
data_global
_audit_creation_method     SHELXL-97
_journal_data_validation_number     ?
_journal_date_recd_electronic     2012-05-11
_journal_date_accepted     2012-05-24
_journal_name_full     'Acta Crystallographica, Section E'
_journal_year     2012
_journal_volume     68
_journal_issue      6
_journal_page_first     m847
_journal_page_last     m848
_journal_paper_category     QM
_journal_paper_doi     10.1107/S1600536812023732
_journal_coeditor_code     TK5096
_publ_contact_author_name     'Ya-Qing Liu'
_publ_contact_author_address
;
Research Center for Engineering Technology of Polymeric
Composites of Shanxi Province
College of Materials Science and Engineering
North University of China
Taiyuan 030051
People's Republic of China
;
_publ_contact_author_email     gczx2012@gmail.com
_publ_contact_author_fax     ' '
_publ_contact_author_phone     ' '
_publ_section_title
;\
Di-\m-aqua-bis{diaqua[\m-4-({4-[bis(2-hydroxyethyl)amino]-6-chloro-1,3,5-\
triazin-2-yl}amino)benzenesulfonato]sodium(I)}
;
loop_
    _publ_author_name
    _publ_author_footnote
    _publ_author_address
    'Mei Zhang' .
;
Research Center for Engineering Technology of Polymeric
Composites of Shanxi Province
College of Materials Science and Engineering
North University of China
Taiyuan 030051
People's Republic of China
;
    'Fu-Yu Sun' .
;
Research Center for Engineering Technology of Polymeric
Composites of Shanxi Province
College of Materials Science and Engineering
North University of China
Taiyuan 030051
People's Republic of China
;
    'Gui-Zhe Zhao' .
;
Research Center for Engineering Technology of Polymeric
Composites of Shanxi Province
College of Materials Science and Engineering
North University of China
Taiyuan 030051
People's Republic of China
;
    'Ya-Qing Liu' .
;
Research Center for Engineering Technology of Polymeric
Composites of Shanxi Province
College of Materials Science and Engineering
North University of China
Taiyuan 030051
People's Republic of China
;
data_I
_chemical_name_systematic
;
Di-\m-aqua-bis{diaqua[\m-4-({4-[bis(2-hydroxyethyl)amino]-6-
chloro-1,3,5-triazin-2-yl}amino)benzenesulfonato]sodium(I)}
;
_chemical_name_common     ?
_chemical_formula_moiety     'C26 H42 Cl2 N10 Na2 O16 S2'
_chemical_formula_sum     'C26 H42 Cl2 N10 Na2 O16 S2'
_chemical_formula_iupac     '[Na2 (C13 H15 Cl N5 O5 S)2 (H2 O)6]'
_chemical_formula_weight     931.72
_chemical_melting_point     ?
_symmetry_cell_setting     triclinic
_symmetry_space_group_name_H-M     'P -1'
_symmetry_space_group_name_Hall     '-P 1'
loop_
    _symmetry_equiv_pos_as_xyz
    'x, y, z'
    '-x, -y, -z'
_cell_length_a     7.5628(7)
_cell_length_b     8.6274(8)
_cell_length_c     15.532(2)
_cell_angle_alpha     97.348(2)
_cell_angle_beta     93.363(4)
_cell_angle_gamma     102.410(7)
_cell_volume     977.75(18)
_cell_formula_units_Z     1
_cell_measurement_reflns_used     3065
_cell_measurement_theta_min     2.4
_cell_measurement_theta_max     26.1
_cell_measurement_temperature     113(2)
_exptl_crystal_description     Prism
_exptl_crystal_colour     Colourless
_exptl_crystal_size_max     0.50
_exptl_crystal_size_mid     0.04
_exptl_crystal_size_min     0.04
_exptl_crystal_density_diffrn     1.582
_exptl_crystal_density_meas     ?
_exptl_crystal_density_method     'not measured'
_exptl_crystal_F_000     484
_exptl_absorpt_coefficient_mu     0.378
_exptl_absorpt_correction_type     multi-scan
_exptl_absorpt_process_details
;
(CrystalClear; Molecular Structure Corporation & Rigaku, 2005)
;
_exptl_absorpt_correction_T_min     0.8336
_exptl_absorpt_correction_T_max     0.9850
_exptl_special_details
;
;
_diffrn_ambient_temperature     113(2)
_diffrn_radiation_type     MoK\a
_diffrn_radiation_wavelength     0.71073
_diffrn_radiation_source     'rotating anode'
_diffrn_radiation_monochromator     multilayer
_diffrn_measurement_device_type     'Rigaku Saturn724 CCD'
_diffrn_measurement_method     '\w and \f scans'
_diffrn_detector_area_resol_mean     14.22
_diffrn_reflns_number     8262
_diffrn_reflns_av_R_equivalents     0.1056
_diffrn_reflns_av_sigmaI/netI     0.2058
_diffrn_reflns_theta_min     2.44
_diffrn_reflns_theta_max     25.00
_diffrn_reflns_theta_full     25.00
_diffrn_measured_fraction_theta_max     0.997
_diffrn_measured_fraction_theta_full     0.997
_diffrn_reflns_limit_h_min     -8
_diffrn_reflns_limit_h_max     8
_diffrn_reflns_limit_k_min     -10
_diffrn_reflns_limit_k_max     10
_diffrn_reflns_limit_l_min     -18
_diffrn_reflns_limit_l_max     18
_diffrn_standards_number     0
_diffrn_standards_interval_count     0
_diffrn_standards_interval_time     0
_diffrn_standards_decay_%     0
_refine_special_details
;
Refinement of <i>F</i>^2^ against ALL reflections. The weighted <i>R</i>-factor
<i>wR</i> and goodness of fit <i>S</i> are based on <i>F</i>^2^, conventional
<i>R</i>-factors <i>R</i> are based on <i>F</i>, with <i>F</i> set to zero for
negative <i>F</i>^2^. The threshold expression of <i>F</i>^2^ >
\s(<i>F</i>^2^) is used only for calculating <i>R</i>-factors(gt) <i>etc</i>.
and is not relevant to the choice of reflections for refinement.
<i>R</i>-factors based on <i>F</i>^2^ are statistically about twice as large
as those based on <i>F</i>, and <i>R</i>- factors based on ALL data will be
even larger.
;
_reflns_number_total     3418
_reflns_number_gt     1459
_reflns_threshold_expression     I>2\s(I)
_refine_ls_structure_factor_coef     Fsqd
_refine_ls_matrix_type     full
_refine_ls_R_factor_all     0.0971
_refine_ls_R_factor_gt     0.0620
_refine_ls_wR_factor_gt     0.1153
_refine_ls_wR_factor_ref     0.1307
_refine_ls_goodness_of_fit_ref     0.873
_refine_ls_restrained_S_all     0.871
_refine_ls_number_reflns     3418
_refine_ls_number_parameters     283
_refine_ls_number_restraints     20
_refine_ls_hydrogen_treatment     mixed
_refine_ls_weighting_scheme     calc
_refine_ls_weighting_details
         'calc w=1/[\s^2^(Fo^2^)+(0.0293P)^2^+0.0000P] where P=(Fo^2^+2Fc^2^)/3'
_atom_sites_solution_hydrogens     geom
_atom_sites_solution_primary     direct
_atom_sites_solution_secondary     difmap
_refine_ls_shift/su_max     0.001
_refine_ls_shift/su_mean     0.000
_refine_diff_density_max     0.516
_refine_diff_density_min     -0.516
_refine_ls_extinction_method     none
_refine_ls_extinction_coef     ?
loop_
    _atom_type_symbol
    _atom_type_description
    _atom_type_scat_dispersion_real
    _atom_type_scat_dispersion_imag
    _atom_type_scat_source
    'C' 'C' 0.0033 0.0016
                         'International Tables Vol C Tables 4.2.6.8 and 6.1.1.4'
    'H' 'H' 0.0000 0.0000
                         'International Tables Vol C Tables 4.2.6.8 and 6.1.1.4'
    'N' 'N' 0.0061 0.0033
                         'International Tables Vol C Tables 4.2.6.8 and 6.1.1.4'
    'O' 'O' 0.0106 0.0060
                         'International Tables Vol C Tables 4.2.6.8 and 6.1.1.4'
    'Na' 'Na' 0.0362 0.0249
                         'International Tables Vol C Tables 4.2.6.8 and 6.1.1.4'
    'S' 'S' 0.1246 0.1234
                         'International Tables Vol C Tables 4.2.6.8 and 6.1.1.4'
    'Cl' 'Cl' 0.1484 0.1585
                         'International Tables Vol C Tables 4.2.6.8 and 6.1.1.4'
_computing_data_collection
;
CrystalClear (Molecular Structure Corporation & Rigaku, 2005)
;
_computing_cell_refinement
;
CrystalClear (Molecular Structure Corporation & Rigaku, 2005)
;
_computing_data_reduction
;
CrystalClear (Molecular Structure Corporation & Rigaku, 2005)
;
_computing_structure_solution     'SHELXS97 (Sheldrick, 2008)'
_computing_structure_refinement     'SHELXL97 (Sheldrick, 2008)'
_computing_molecular_graphics     'SHELXTL (Sheldrick, 2008)'
_computing_publication_material
;
CrystalClear (Molecular Structure Corporation & Rigaku, 2005)
;
loop_
    _atom_site_type_symbol
    _atom_site_label
    _atom_site_fract_x
    _atom_site_fract_y
    _atom_site_fract_z
    _atom_site_U_iso_or_equiv
    _atom_site_adp_type
    _atom_site_calc_flag
    _atom_site_refinement_flags
    _atom_site_occupancy
    _atom_site_symmetry_multiplicity
    _atom_site_disorder_assembly
    _atom_site_disorder_group
    Na Na1 0.9529(2) 0.8060(2) 0.46061(12) 0.0216(5) Uani d . 1 1 . .
    S S1 0.55329(16) 0.91677(15) 0.34804(8) 0.0191(3) Uani d . 1 1 . .
    Cl Cl1 1.02875(15) 1.27203(14) -0.25219(8) 0.0221(4) Uani d . 1 1 . .
    O O1 0.9492(4) 0.5459(4) -0.0875(2) 0.0213(9) Uani d D 1 1 . .
    H H1 0.934(6) 0.443(3) -0.099(3) 0.032 Uiso d D 1 1 . .
    O O2 0.4874(4) 0.5163(4) -0.3219(2) 0.0234(9) Uani d D 1 1 . .
    H H2 0.504(6) 0.421(3) -0.330(3) 0.035 Uiso d D 1 1 . .
    O O3 0.4056(4) 0.7718(3) 0.32366(19) 0.0210(8) Uani d . 1 1 . .
    O O4 0.7162(4) 0.8814(4) 0.3889(2) 0.0216(9) Uani d U 1 1 . .
    O O5 0.4936(4) 1.0469(4) 0.40039(19) 0.0194(8) Uani d . 1 1 . .
    N N1 0.7584(5) 0.7287(4) -0.1875(2) 0.0161(10) Uani d . 1 1 . .
    N N2 0.7670(5) 0.9391(4) -0.0807(2) 0.0162(10) Uani d . 1 1 . .
    N N3 0.8817(5) 0.9841(4) -0.2196(2) 0.0150(9) Uani d . 1 1 . .
    N N4 0.8923(5) 1.2084(4) -0.1092(2) 0.0175(10) Uani d . 1 1 . .
    N N5 0.7900(5) 1.1689(5) 0.0233(3) 0.0170(10) Uani d . 1 1 . .
    H H5 0.851(5) 1.272(5) 0.029(3) 0.020 Uiso d . 1 1 . .
    C C1 0.7906(5) 0.5903(5) -0.0571(3) 0.0195(12) Uani d . 1 1 . .
    H H1A 0.8270 0.6892 -0.0142 0.023 Uiso calc R 1 1 . .
    H H1B 0.7234 0.5042 -0.0271 0.023 Uiso calc R 1 1 . .
    C C2 0.6672(6) 0.6188(5) -0.1302(3) 0.0207(12) Uani d . 1 1 . .
    H H2A 0.6108 0.5145 -0.1660 0.025 Uiso calc R 1 1 . .
    H H2B 0.5682 0.6632 -0.1048 0.025 Uiso calc R 1 1 . .
    C C3 0.8018(6) 0.6556(5) -0.2719(3) 0.0192(12) Uani d . 1 1 . .
    H H3A 0.8331 0.5519 -0.2650 0.023 Uiso calc R 1 1 . .
    H H3B 0.9100 0.7264 -0.2901 0.023 Uiso calc R 1 1 . .
    C C4 0.6466(6) 0.6270(5) -0.3431(3) 0.0227(13) Uani d . 1 1 . .
    H H4A 0.6151 0.7303 -0.3507 0.027 Uiso calc R 1 1 . .
    H H4B 0.6862 0.5828 -0.3989 0.027 Uiso calc R 1 1 . .
    C C5 0.8033(6) 0.8880(6) -0.1625(3) 0.0189(12) Uani d . 1 1 . .
    C C6 0.9213(6) 1.1378(5) -0.1863(3) 0.0169(12) Uani d . 1 1 . .
    C C7 0.8149(6) 1.0990(6) -0.0576(3) 0.0158(12) Uani d . 1 1 . .
    C C8 0.7265(6) 1.0979(5) 0.0957(3) 0.0130(11) Uani d . 1 1 . .
    C C9 0.7404(6) 1.2041(5) 0.1720(3) 0.0180(12) Uani d . 1 1 . .
    H H9 0.7876 1.3154 0.1720 0.022 Uiso calc R 1 1 . .
    C C10 0.6857(6) 1.1488(5) 0.2486(3) 0.0180(12) Uani d . 1 1 . .
    H H10 0.6997 1.2221 0.3010 0.022 Uiso calc R 1 1 . .
    C C11 0.6109(6) 0.9878(5) 0.2493(3) 0.0149(11) Uani d U 1 1 . .
    C C12 0.5925(6) 0.8800(6) 0.1722(3) 0.0203(12) Uani d . 1 1 . .
    H H12 0.5421 0.7691 0.1720 0.024 Uiso calc R 1 1 . .
    C C13 0.6486(5) 0.9361(5) 0.0955(3) 0.0166(11) Uani d . 1 1 . .
    H H13 0.6335 0.8634 0.0428 0.020 Uiso calc R 1 1 . .
    O O6 1.1240(4) 1.0471(3) 0.41494(19) 0.0191(8) Uani d . 1 1 . .
    H H6A 1.2558 1.0514 0.4142 0.023 Uiso calc R 1 1 . .
    H H6B 1.0732 1.0718 0.3594 0.023 Uiso calc R 1 1 . .
    O O7 0.8355(4) 0.5359(4) 0.4260(2) 0.0349(11) Uani d D 1 1 . .
    H H7A 0.825(6) 0.466(5) 0.462(2) 0.042 Uiso d D 1 1 . .
    H H7B 0.747(5) 0.518(5) 0.390(2) 0.042 Uiso d D 1 1 . .
    O O8 1.2365(4) 0.7394(4) 0.4857(2) 0.0226(9) Uani d D 1 1 . .
    H H8A 1.297(5) 0.813(4) 0.518(2) 0.027 Uiso d D 1 1 . .
    H H8B 1.267(5) 0.717(5) 0.4365(17) 0.027 Uiso d D 1 1 . .
loop_
    _atom_site_aniso_label
    _atom_site_aniso_U_11
    _atom_site_aniso_U_22
    _atom_site_aniso_U_33
    _atom_site_aniso_U_12
    _atom_site_aniso_U_13
    _atom_site_aniso_U_23
    Na1 0.0141(10) 0.0229(12) 0.0293(12) 0.0041(9) 0.0094(9) 0.0061(9)
    S1 0.0148(7) 0.0226(8) 0.0217(8) 0.0051(6) 0.0093(6) 0.0052(6)
    Cl1 0.0211(7) 0.0231(8) 0.0241(8) 0.0047(6) 0.0125(6) 0.0067(6)
    O1 0.0155(18) 0.0163(19) 0.035(2) 0.0071(17) 0.0074(16) 0.0067(18)
    O2 0.0204(19) 0.019(2) 0.028(2) -0.0016(18) 0.0032(16) 0.0022(18)
    O3 0.0175(18) 0.020(2) 0.024(2) -0.0023(16) 0.0067(16) 0.0032(16)
    O4 0.0116(17) 0.033(2) 0.026(2) 0.0147(16) 0.0025(15) 0.0102(16)
    O5 0.0145(18) 0.024(2) 0.022(2) 0.0094(15) 0.0118(15) 0.0004(15)
    N1 0.018(2) 0.016(2) 0.014(2) 0.0025(19) 0.0096(18) 0.0017(18)
    N2 0.013(2) 0.021(2) 0.015(2) 0.0022(19) 0.0068(18) 0.0026(19)
    N3 0.012(2) 0.015(2) 0.018(2) 0.0017(18) 0.0083(18) 0.0018(18)
    N4 0.015(2) 0.022(3) 0.016(2) 0.002(2) 0.0080(19) 0.0045(19)
    N5 0.016(2) 0.018(2) 0.016(2) -0.0009(19) 0.0084(19) 0.004(2)
    C1 0.015(3) 0.016(3) 0.030(3) 0.004(2) 0.008(2) 0.010(2)
    C2 0.023(3) 0.016(3) 0.026(3) 0.008(2) 0.009(2) 0.004(2)
    C3 0.019(3) 0.019(3) 0.019(3) 0.004(2) 0.009(2) 0.000(2)
    C4 0.028(3) 0.018(3) 0.023(3) 0.005(3) 0.005(2) 0.006(2)
    C5 0.009(3) 0.023(3) 0.025(3) 0.002(2) 0.002(2) 0.005(2)
    C6 0.015(3) 0.020(3) 0.020(3) 0.009(2) 0.004(2) 0.007(2)
    C7 0.008(3) 0.023(3) 0.018(3) 0.007(2) 0.002(2) 0.004(2)
    C8 0.009(3) 0.018(3) 0.014(3) 0.007(2) 0.007(2) 0.003(2)
    C9 0.016(3) 0.015(3) 0.024(3) 0.003(2) 0.010(2) 0.001(2)
    C10 0.017(3) 0.018(3) 0.020(3) 0.004(2) 0.013(2) 0.002(2)
    C11 0.011(2) 0.017(3) 0.020(3) 0.009(2) 0.010(2) 0.002(2)
    C12 0.016(3) 0.018(3) 0.028(3) 0.004(2) 0.005(2) 0.005(2)
    C13 0.013(3) 0.021(3) 0.017(3) 0.004(2) 0.007(2) 0.003(2)
    O6 0.0091(17) 0.030(2) 0.021(2) 0.0056(15) 0.0023(15) 0.0114(16)
    O7 0.021(2) 0.034(3) 0.048(3) -0.0018(19) -0.0035(19) 0.017(2)
    O8 0.018(2) 0.026(2) 0.022(2) 0.0009(17) 0.0065(17) 0.0023(18)
_geom_special_details
;
All e.s.d.'s (except the e.s.d. in the dihedral angle between two l.s. planes)
are estimated using the full covariance matrix. The cell e.s.d.'s are taken
into account individually in the estimation of e.s.d.'s in distances, angles
and torsion angles; correlations between e.s.d.'s in cell parameters are only
used when they are defined by crystal symmetry. An approximate (isotropic)
treatment of cell e.s.d.'s is used for estimating e.s.d.'s involving l.s.
planes.
;
loop_
    _geom_bond_atom_site_label_1
    _geom_bond_atom_site_label_2
    _geom_bond_site_symmetry_2
    _geom_bond_distance
    _geom_bond_publ_flag
    Na1 O7 . 2.290(4) ?
    Na1 O4 . 2.306(3) ?
    Na1 O6 2_776 2.346(4) ?
    Na1 O8 . 2.361(4) ?
    Na1 O6 . 2.415(3) ?
    Na1 Cl1 2_775 3.239(2) ?
    Na1 Na1 2_776 3.322(4) ?
    Na1 H8B . 2.68(4) ?
    S1 O4 . 1.461(3) ?
    S1 O5 . 1.467(3) ?
    S1 O3 . 1.478(3) ?
    S1 C11 . 1.766(5) ?
    Cl1 C6 . 1.746(5) ?
    Cl1 Na1 2_775 3.238(2) ?
    O1 C1 . 1.423(5) ?
    O1 H1 . 0.87(2) ?
    O2 C4 . 1.451(5) ?
    O2 H2 . 0.86(3) ?
    N1 C5 . 1.343(5) ?
    N1 C3 . 1.467(5) ?
    N1 C2 . 1.474(5) ?
    N2 C7 . 1.344(5) ?
    N2 C5 . 1.354(6) ?
    N3 C6 . 1.323(5) ?
    N3 C5 . 1.365(6) ?
    N4 C6 . 1.324(5) ?
    N4 C7 . 1.374(5) ?
    N5 C7 . 1.364(6) ?
    N5 C8 . 1.408(5) ?
    N5 H5 . 0.90(4) ?
    C1 C2 . 1.505(5) ?
    C1 H1A . 0.9900 ?
    C1 H1B . 0.9900 ?
    C2 H2A . 0.9900 ?
    C2 H2B . 0.9900 ?
    C3 C4 . 1.522(5) ?
    C3 H3A . 0.9900 ?
    C3 H3B . 0.9900 ?
    C4 H4A . 0.9900 ?
    C4 H4B . 0.9900 ?
    C8 C9 . 1.386(6) ?
    C8 C13 . 1.393(6) ?
    C9 C10 . 1.391(6) ?
    C9 H9 . 0.9500 ?
    C10 C11 . 1.384(6) ?
    C10 H10 . 0.9500 ?
    C11 C12 . 1.400(6) ?
    C12 C13 . 1.397(6) ?
    C12 H12 . 0.9500 ?
    C13 H13 . 0.9500 ?
    O6 Na1 2_776 2.346(4) ?
    O6 H6A . 0.9900 ?
    O6 H6B . 0.9900 ?
    O7 H7A . 0.87(2) ?
    O7 H7B . 0.82(2) ?
    O8 H8A . 0.80(2) ?
    O8 H8B . 0.82(2) ?
loop_
    _geom_angle_atom_site_label_1
    _geom_angle_atom_site_label_2
    _geom_angle_atom_site_label_3
    _geom_angle_site_symmetry_1
    _geom_angle_site_symmetry_3
    _geom_angle
    _geom_angle_publ_flag
    O7 Na1 O4 . . 95.45(13) ?
    O7 Na1 O6 . 2_776 121.20(14) ?
    O4 Na1 O6 . 2_776 85.08(12) ?
    O7 Na1 O8 . . 86.24(13) ?
    O4 Na1 O8 . . 159.53(15) ?
    O6 Na1 O8 2_776 . 111.51(12) ?
    O7 Na1 O6 . . 146.92(15) ?
    O4 Na1 O6 . . 81.63(11) ?
    O6 Na1 O6 2_776 . 91.52(12) ?
    O8 Na1 O6 . . 85.87(12) ?
    O7 Na1 Cl1 . 2_775 74.72(11) ?
    O4 Na1 Cl1 . 2_775 70.57(9) ?
    O6 Na1 Cl1 2_776 2_775 152.67(10) ?
    O8 Na1 Cl1 . 2_775 90.36(10) ?
    O6 Na1 Cl1 . 2_775 73.26(9) ?
    O7 Na1 Na1 . 2_776 167.15(14) ?
    O4 Na1 Na1 . 2_776 80.42(10) ?
    O6 Na1 Na1 2_776 2_776 46.62(8) ?
    O8 Na1 Na1 . 2_776 101.92(11) ?
    O6 Na1 Na1 . 2_776 44.91(8) ?
    Cl1 Na1 Na1 2_775 2_776 114.70(8) ?
    O7 Na1 H8B . . 82.4(8) ?
    O4 Na1 H8B . . 142.8(7) ?
    O6 Na1 H8B 2_776 . 127.8(6) ?
    O8 Na1 H8B . . 17.3(6) ?
    O6 Na1 H8B . . 80.6(9) ?
    Cl1 Na1 H8B 2_775 . 73.1(6) ?
    Na1 Na1 H8B 2_776 . 108.3(8) ?
    O4 S1 O5 . . 112.25(18) ?
    O4 S1 O3 . . 112.36(19) ?
    O5 S1 O3 . . 112.56(18) ?
    O4 S1 C11 . . 107.4(2) ?
    O5 S1 C11 . . 105.8(2) ?
    O3 S1 C11 . . 105.9(2) ?
    C6 Cl1 Na1 . 2_775 125.53(17) ?
    C1 O1 H1 . . 112(3) ?
    C4 O2 H2 . . 110(3) ?
    S1 O4 Na1 . . 173.9(2) ?
    C5 N1 C3 . . 121.7(4) ?
    C5 N1 C2 . . 121.4(4) ?
    C3 N1 C2 . . 116.9(4) ?
    C7 N2 C5 . . 114.2(4) ?
    C6 N3 C5 . . 112.4(4) ?
    C6 N4 C7 . . 111.9(4) ?
    C7 N5 C8 . . 129.8(4) ?
    C7 N5 H5 . . 106(3) ?
    C8 N5 H5 . . 122(3) ?
    O1 C1 C2 . . 112.1(4) ?
    O1 C1 H1A . . 109.2 ?
    C2 C1 H1A . . 109.2 ?
    O1 C1 H1B . . 109.2 ?
    C2 C1 H1B . . 109.2 ?
    H1A C1 H1B . . 107.9 ?
    N1 C2 C1 . . 114.4(4) ?
    N1 C2 H2A . . 108.7 ?
    C1 C2 H2A . . 108.7 ?
    N1 C2 H2B . . 108.7 ?
    C1 C2 H2B . . 108.7 ?
    H2A C2 H2B . . 107.6 ?
    N1 C3 C4 . . 113.2(4) ?
    N1 C3 H3A . . 108.9 ?
    C4 C3 H3A . . 108.9 ?
    N1 C3 H3B . . 108.9 ?
    C4 C3 H3B . . 108.9 ?
    H3A C3 H3B . . 107.7 ?
    O2 C4 C3 . . 111.2(4) ?
    O2 C4 H4A . . 109.4 ?
    C3 C4 H4A . . 109.4 ?
    O2 C4 H4B . . 109.4 ?
    C3 C4 H4B . . 109.4 ?
    H4A C4 H4B . . 108.0 ?
    N1 C5 N2 . . 115.8(5) ?
    N1 C5 N3 . . 118.7(5) ?
    N2 C5 N3 . . 125.5(4) ?
    N3 C6 N4 . . 130.0(5) ?
    N3 C6 Cl1 . . 116.6(4) ?
    N4 C6 Cl1 . . 113.4(3) ?
    N2 C7 N5 . . 121.3(5) ?
    N2 C7 N4 . . 125.9(5) ?
    N5 C7 N4 . . 112.8(4) ?
    C9 C8 C13 . . 119.3(4) ?
    C9 C8 N5 . . 114.7(4) ?
    C13 C8 N5 . . 126.0(4) ?
    C8 C9 C10 . . 120.4(4) ?
    C8 C9 H9 . . 119.8 ?
    C10 C9 H9 . . 119.8 ?
    C11 C10 C9 . . 120.6(4) ?
    C11 C10 H10 . . 119.7 ?
    C9 C10 H10 . . 119.7 ?
    C10 C11 C12 . . 119.4(4) ?
    C10 C11 S1 . . 120.3(4) ?
    C12 C11 S1 . . 120.2(4) ?
    C13 C12 C11 . . 119.7(4) ?
    C13 C12 H12 . . 120.1 ?
    C11 C12 H12 . . 120.1 ?
    C8 C13 C12 . . 120.5(4) ?
    C8 C13 H13 . . 119.8 ?
    C12 C13 H13 . . 119.8 ?
    Na1 O6 Na1 2_776 . 88.48(12) ?
    Na1 O6 H6A 2_776 . 113.9 ?
    Na1 O6 H6A . . 113.9 ?
    Na1 O6 H6B 2_776 . 113.9 ?
    Na1 O6 H6B . . 113.9 ?
    H6A O6 H6B . . 111.1 ?
    Na1 O7 H7A . . 126(3) ?
    Na1 O7 H7B . . 111(3) ?
    H7A O7 H7B . . 112(3) ?
    Na1 O8 H8A . . 106(3) ?
    Na1 O8 H8B . . 104(3) ?
    H8A O8 H8B . . 120(3) ?
loop_
    _geom_torsion_atom_site_label_1
    _geom_torsion_atom_site_label_2
    _geom_torsion_atom_site_label_3
    _geom_torsion_atom_site_label_4
    _geom_torsion_site_symmetry_1
    _geom_torsion_site_symmetry_2
    _geom_torsion_site_symmetry_3
    _geom_torsion_site_symmetry_4
    _geom_torsion
    _geom_torsion_publ_flag
    O5 S1 O4 Na1 . . . . 90(2) ?
    O3 S1 O4 Na1 . . . . -38(2) ?
    C11 S1 O4 Na1 . . . . -154(2) ?
    O7 Na1 O4 S1 . . . . 48(2) ?
    O6 Na1 O4 S1 2_776 . . . -73(2) ?
    O8 Na1 O4 S1 . . . . 141.4(19) ?
    O6 Na1 O4 S1 . . . . -166(2) ?
    Cl1 Na1 O4 S1 2_775 . . . 119(2) ?
    Na1 Na1 O4 S1 2_776 . . . -120(2) ?
    C5 N1 C2 C1 . . . . -76.6(5) ?
    C3 N1 C2 C1 . . . . 101.9(4) ?
    O1 C1 C2 N1 . . . . -50.9(5) ?
    C5 N1 C3 C4 . . . . -94.4(5) ?
    C2 N1 C3 C4 . . . . 87.0(5) ?
    N1 C3 C4 O2 . . . . -61.9(5) ?
    C3 N1 C5 N2 . . . . -175.5(4) ?
    C2 N1 C5 N2 . . . . 2.9(6) ?
    C3 N1 C5 N3 . . . . 3.9(6) ?
    C2 N1 C5 N3 . . . . -177.7(3) ?
    C7 N2 C5 N1 . . . . 179.5(4) ?
    C7 N2 C5 N3 . . . . 0.1(7) ?
    C6 N3 C5 N1 . . . . -179.1(4) ?
    C6 N3 C5 N2 . . . . 0.3(7) ?
    C5 N3 C6 N4 . . . . -1.8(7) ?
    C5 N3 C6 Cl1 . . . . 178.1(3) ?
    C7 N4 C6 N3 . . . . 2.6(7) ?
    C7 N4 C6 Cl1 . . . . -177.4(3) ?
    Na1 Cl1 C6 N3 2_775 . . . 16.5(4) ?
    Na1 Cl1 C6 N4 2_775 . . . -163.6(2) ?
    C5 N2 C7 N5 . . . . -178.9(4) ?
    C5 N2 C7 N4 . . . . 0.8(6) ?
    C8 N5 C7 N2 . . . . 4.3(7) ?
    C8 N5 C7 N4 . . . . -175.4(4) ?
    C6 N4 C7 N2 . . . . -1.9(6) ?
    C6 N4 C7 N5 . . . . 177.8(4) ?
    C7 N5 C8 C9 . . . . 171.8(4) ?
    C7 N5 C8 C13 . . . . -10.3(7) ?
    C13 C8 C9 C10 . . . . 3.2(7) ?
    N5 C8 C9 C10 . . . . -178.8(4) ?
    C8 C9 C10 C11 . . . . -2.2(7) ?
    C9 C10 C11 C12 . . . . 0.7(6) ?
    C9 C10 C11 S1 . . . . 176.5(3) ?
    O4 S1 C11 C10 . . . . -86.3(4) ?
    O5 S1 C11 C10 . . . . 33.7(4) ?
    O3 S1 C11 C10 . . . . 153.4(3) ?
    O4 S1 C11 C12 . . . . 89.4(4) ?
    O5 S1 C11 C12 . . . . -150.5(4) ?
    O3 S1 C11 C12 . . . . -30.8(4) ?
    C10 C11 C12 C13 . . . . -0.4(7) ?
    S1 C11 C12 C13 . . . . -176.2(3) ?
    C9 C8 C13 C12 . . . . -2.9(6) ?
    N5 C8 C13 C12 . . . . 179.3(4) ?
    C11 C12 C13 C8 . . . . 1.5(7) ?
    O7 Na1 O6 Na1 . . . 2_776 171.9(2) ?
    O4 Na1 O6 Na1 . . . 2_776 84.80(11) ?
    O6 Na1 O6 Na1 2_776 . . 2_776 0.0 ?
    O8 Na1 O6 Na1 . . . 2_776 -111.45(12) ?
    Cl1 Na1 O6 Na1 2_775 . . 2_776 156.93(10) ?
loop_
    _geom_hbond_atom_site_label_D
    _geom_hbond_atom_site_label_H
    _geom_hbond_atom_site_label_A
    _geom_hbond_site_symmetry_A
    _geom_hbond_distance_DH
    _geom_hbond_distance_HA
    _geom_hbond_distance_DA
    _geom_hbond_angle_DHA
    O1 H1 N4 1_545 0.87(2) 1.96(3) 2.823(5) 172(5)
    O2 H2 O3 2_665 0.86(3) 1.94(3) 2.772(4) 165(4)
    O6 H6A O5 1_655 0.99 1.83 2.817(4) 173.5
    O6 H6B N3 2_775 0.99 2.23 3.009(5) 135.0
    O7 H7A O8 2_766 0.87(2) 2.02(3) 2.861(5) 164(4)
    O7 H7B O2 2_665 0.82(2) 1.95(2) 2.767(4) 169(5)
    O8 H8A O5 2_776 0.80(2) 2.03(3) 2.797(4) 162(4)
    O8 H8B O3 1_655 0.82(2) 2.15(3) 2.907(5) 154(4)
    N5 H5 O1 2_775 0.90(4) 2.01(4) 2.828(5) 151(4)
