# Supplementary material for: Di-μ-aqua-bis­{diaqua­[μ-4-({4-[bis­(2-hy­droxy­eth­yl)amino]-6-chloro-1,3,5-triazin-2-yl}amino)­benzene­sulfonato]­sodium(I)}
Source: Acta Crystallogr Sect E Struct Rep Online. 2012 May 31;68(Pt 6):m847–8. doi: 10.1107/S1600536812023732 (PMC3379186; doi:10.1107/S1600536812023732)
Supplement: Supplementary file 2 [file e-68-0m847-Isup2.hkl]

# 
# h,k,l, Fc-squared, Fo-squared, sigma(Fo-squared) and status flag 
# 
data_I
_shelx_title ' shelx in P-1' 
_shelx_refln_list_code          4 
_shelx_F_calc_maximum      225.05 
_exptl_crystal_F_000       484.00 
_reflns_d_resolution_high  0.8407 
 
loop_ 
 _symmetry_equiv_pos_as_xyz 
 'x, y, z' 
 '-x, -y, -z' 
 
_cell_length_a     7.5628 
_cell_length_b     8.6274 
_cell_length_c    15.5324 
_cell_angle_alpha  97.348 
_cell_angle_beta   93.363 
_cell_angle_gamma 102.410 
 
_shelx_F_squared_multiplier     1.000 
 
loop_ 
 _refln_index_h 
 _refln_index_k 
 _refln_index_l 
 _refln_F_squared_calc 
 _refln_F_squared_meas 
 _refln_F_squared_sigma 
 _refln_observed_status 
   1   0   0      214.42      213.10     11.02 o 
   2   0   0      202.33      208.32     12.76 o 
   3   0   0      273.45      294.99     15.58 o 
   4   0   0     1010.16     1030.21     28.49 o 
   5   0   0      105.29      108.85     20.67 o 
   6   0   0       77.52       76.08     32.15 o 
   7   0   0       56.16       69.29     54.14 o 
   8   0   0       15.05       17.76     21.37 o 
  -8   1   0      118.92       61.39     76.38 o 
  -7   1   0     1673.65     1714.42    199.16 o 
  -6   1   0        1.65        4.54      5.91 o 
  -5   1   0      101.48      126.81     34.64 o 
  -4   1   0       36.15       32.94     12.05 o 
  -3   1   0      450.25      405.19     19.54 o 
  -2   1   0       33.97       45.99     11.09 o 
  -1   1   0      148.36      125.68      7.77 o 
   0   1   0     8046.10     6791.28    162.18 o 
   1   1   0     1810.33     1694.11    112.95 o 
   2   1   0       26.62       31.51      8.79 o 
   3   1   0     1532.71     1176.09    153.39 o 
   4   1   0      359.29      309.47     21.90 o 
   5   1   0      771.89      758.78     88.88 o 
   6   1   0     1374.57     1526.31    401.35 o 
   7   1   0      256.03      241.01    121.27 o 
   8   1   0       43.87       35.21     32.89 o 
  -8   2   0       15.21        5.78      9.50 o 
  -7   2   0        8.81        2.39     11.98 o 
  -6   2   0       10.97       12.31     13.25 o 
  -5   2   0       29.90       29.59     20.87 o 
  -4   2   0     1621.23     1926.61     66.62 o 
  -3   2   0      796.80      826.29     34.73 o 
  -2   2   0      100.36      101.99     16.41 o 
  -1   2   0     7057.84     5891.89    446.45 o 
   0   2   0       98.84      100.53      9.99 o 
   1   2   0      381.93      355.59     15.11 o 
   2   2   0     1004.73      963.46     83.87 o 
   3   2   0     4712.46     3106.37    720.07 o 
   4   2   0       50.66       37.64     36.57 o 
   5   2   0     1342.31     1469.37    171.63 o 
   6   2   0      840.73      861.72    143.72 o 
   7   2   0        0.65        1.57     20.03 o 
   8   2   0        0.10        2.83     12.91 o 
  -8   3   0        0.04        3.28     12.82 o 
  -7   3   0      125.31      126.69     84.32 o 
  -6   3   0      114.23      135.05     58.81 o 
  -5   3   0       20.05       25.76     17.53 o 
  -4   3   0     2504.91     3088.70    307.80 o 
  -3   3   0       80.53      101.61     22.84 o 
  -2   3   0      838.74      615.35    108.33 o 
  -1   3   0     3936.47     3540.29    217.75 o 
   0   3   0      987.39      910.56     47.09 o 
   1   3   0     5620.79     5669.70    324.78 o 
   2   3   0      371.86      412.32     43.46 o 
   3   3   0       94.54       95.68     28.26 o 
   4   3   0      439.19      485.96     71.23 o 
   5   3   0       57.27       57.32     47.26 o 
   6   3   0      396.62      499.83    157.32 o 
   7   3   0       96.06       46.47     41.94 o 
  -8   4   0      177.28      163.48     82.30 o 
  -7   4   0       68.97       36.58     59.16 o 
  -6   4   0      477.41      521.45    162.02 o 
  -5   4   0      101.83       98.88     30.04 o 
  -4   4   0      142.67      150.31     27.52 o 
  -3   4   0       36.45       31.65     12.59 o 
  -2   4   0      465.17      426.97     41.95 o 
  -1   4   0     4111.18     3536.01    175.07 o 
   0   4   0      394.38      365.87     24.49 o 
   1   4   0       51.97       77.04     18.60 o 
   2   4   0     2073.10     2249.05     73.63 o 
   3   4   0      151.13      157.51     34.18 o 
   4   4   0      565.95      559.46     94.82 o 
   5   4   0       41.29       37.15     39.59 o 
   6   4   0      104.45       76.90     43.34 o 
   7   4   0       58.47       20.41     29.23 o 
  -8   5   0       69.09       33.45     40.21 o 
  -7   5   0        4.03        3.87     20.56 o 
  -6   5   0        2.89       11.75     20.64 o 
  -5   5   0       46.91       21.97     13.09 o 
  -4   5   0      421.05      463.51     67.11 o 
  -3   5   0     1042.35     1158.11     71.84 o 
  -2   5   0      521.26      515.62     48.82 o 
  -1   5   0     1165.51     1073.97     48.14 o 
   0   5   0      399.86      384.17     27.43 o 
   1   5   0        3.02        7.09     12.78 o 
   2   5   0      526.89      525.36     37.75 o 
   3   5   0        4.59        6.52      8.45 o 
   4   5   0      689.99      568.12     91.35 o 
   5   5   0      200.03      319.86    255.33 o 
   6   5   0       21.51        4.88     34.22 o 
  -8   6   0      224.57      164.57     69.84 o 
  -7   6   0       74.24       87.28     51.57 o 
  -6   6   0       16.30       11.20     24.44 o 
  -5   6   0      645.78      727.15    180.99 o 
  -4   6   0      168.45      187.21     91.77 o 
  -3   6   0        0.44        3.33     12.51 o 
  -2   6   0        8.20        5.64     12.82 o 
  -1   6   0      113.65      112.96     34.49 o 
   0   6   0      697.58      637.26     38.12 o 
   1   6   0       41.01       46.16     33.61 o 
   2   6   0        0.59        1.80      6.44 o 
   3   6   0        3.68        3.15      8.44 o 
   4   6   0      285.57      320.17    168.42 o 
   5   6   0        3.00        8.04     18.46 o 
  -7   7   0       46.47       43.37     36.37 o 
  -6   7   0       12.14       10.94     16.60 o 
  -5   7   0        4.39       11.36     14.81 o 
  -4   7   0       52.38       73.14     69.31 o 
  -3   7   0      528.86      451.63    120.97 o 
  -2   7   0      170.10      200.06     54.34 o 
  -1   7   0      694.67      522.64    104.06 o 
   0   7   0      103.09       95.02     42.57 o 
   1   7   0      499.36      471.98     89.87 o 
   2   7   0      371.76      378.86     95.88 o 
   3   7   0       50.45       60.52     64.24 o 
   4   7   0        2.17        0.02     28.11 o 
  -6   8   0       29.26       23.52     25.84 o 
  -5   8   0        0.00        1.84     11.28 o 
  -4   8   0       11.05       91.29    102.93 o 
  -3   8   0       69.17       67.30     42.30 o 
  -2   8   0       10.21        3.36     24.23 o 
  -1   8   0        6.13       10.10     23.07 o 
   0   8   0       13.71        5.19      8.79 o 
   1   8   0       69.62       35.94     29.87 o 
   2   8   0       87.72      100.44     90.89 o 
   3   8   0       51.82       50.45     51.51 o 
  -5   9   0      133.53      150.58    127.14 o 
  -4   9   0       57.55       38.97     33.19 o 
  -3   9   0      162.87       78.33     74.63 o 
  -2   9   0        2.50       14.01     40.28 o 
  -1   9   0        6.79        4.59     19.47 o 
   0   9   0       48.52       60.20     62.63 o 
   1   9   0       38.84       22.96     25.94 o 
   2   9   0       84.09      116.96     99.95 o 
  -3  10   0      200.71      111.21     91.28 o 
  -2  10   0       20.30       12.26     34.01 o 
  -1  10   0       63.96       53.33    105.41 o 
   1 -10   1      169.93      106.19    141.32 o 
   2 -10   1       15.78        5.49     16.08 o 
   3 -10   1        4.21       46.21     47.85 o 
   0  -9   1      146.29      145.35    105.12 o 
   1  -9   1        0.31        5.46     13.81 o 
   2  -9   1       15.56       18.49     20.69 o 
   3  -9   1      223.71      201.55    186.98 o 
   4  -9   1       12.61       13.37     25.03 o 
   5  -9   1        0.84       11.92     28.08 o 
  -3  -8   1       59.52       55.86     59.10 o 
  -2  -8   1       22.22        6.95     14.62 o 
  -1  -8   1      313.81      268.73     93.93 o 
   0  -8   1       19.88      122.37    134.28 o 
   1  -8   1       60.94       75.83     45.25 o 
   2  -8   1      121.29      194.87     93.98 o 
   3  -8   1      441.46      480.65    172.98 o 
   4  -8   1      286.18      279.43    145.48 o 
   5  -8   1        1.85        1.53     17.87 o 
   6  -8   1       13.47       21.03     23.69 o 
   7  -8   1       91.40       79.05     61.20 o 
  -5  -7   1       70.60       59.27     49.74 o 
  -4  -7   1       13.57        7.72     22.97 o 
  -3  -7   1      136.24       97.87     50.59 o 
  -2  -7   1     1922.61     1845.44    219.50 o 
  -1  -7   1       14.34       16.36     18.59 o 
   0  -7   1     1066.81      991.18    157.41 o 
   1  -7   1       59.57       68.60     35.21 o 
   2  -7   1      535.28      585.07     81.06 o 
   3  -7   1       84.07      108.14     73.69 o 
   4  -7   1      532.79      585.86    114.52 o 
   5  -7   1       41.05       46.94     41.94 o 
   6  -7   1        6.94        6.63     17.79 o 
   7  -7   1       85.90       88.98     69.65 o 
  -5  -6   1      273.05      317.73    181.03 o 
  -4  -6   1       89.12       89.64     63.93 o 
  -3  -6   1      593.70      763.72    112.91 o 
  -2  -6   1      380.79      368.74     61.58 o 
  -1  -6   1       17.19       10.93     10.56 o 
   0  -6   1      245.42      236.73     42.97 o 
   1  -6   1        4.73        4.70      6.94 o 
   2  -6   1      113.23      121.88     76.26 o 
   3  -6   1     1106.33     1238.00    102.26 o 
   4  -6   1       24.72       27.34     24.34 o 
   5  -6   1      695.74      812.16    180.93 o 
   6  -6   1        0.16       -0.06     19.24 o 
   7  -6   1        3.95        7.96     16.46 o 
   8  -6   1       11.35        5.45     17.41 o 
  -6  -5   1     1221.42     1146.95    176.58 o 
  -5  -5   1      672.37      755.10    215.43 o 
  -4  -5   1        9.15       17.99     16.67 o 
  -3  -5   1       41.11       42.08     19.71 o 
  -2  -5   1      276.43      300.12     67.62 o 
  -1  -5   1      164.42      169.37     42.68 o 
   0  -5   1      117.40      145.80     42.83 o 
   1  -5   1       23.73        8.97      6.31 o 
   2  -5   1        6.24        6.58     11.99 o 
   3  -5   1     5340.54     6259.46    396.71 o 
   4  -5   1      242.23      261.94     64.51 o 
   5  -5   1      401.22      357.18     44.02 o 
   6  -5   1      447.76      501.22    107.91 o 
   7  -5   1      142.74      158.63    100.14 o 
   8  -5   1       44.55       32.45     28.72 o 
  -7  -4   1       92.09       56.94     46.81 o 
  -6  -4   1     1731.82     2080.56    288.30 o 
  -5  -4   1      115.34      100.01     84.99 o 
  -4  -4   1      899.33     1046.54    146.69 o 
  -3  -4   1       41.69       31.29     14.30 o 
  -2  -4   1      808.90      816.10     33.37 o 
  -1  -4   1       31.47       35.95     13.37 o 
   0  -4   1     1148.35     1123.43     42.41 o 
   1  -4   1      382.35      338.32     40.41 o 
   2  -4   1      502.04      456.20     33.11 o 
   3  -4   1      213.00      267.06     46.97 o 
   4  -4   1        9.93        5.58      6.15 o 
   5  -4   1      501.53      513.23     43.99 o 
   6  -4   1     1332.63     1428.43    351.97 o 
   7  -4   1      230.28      167.83     59.86 o 
   8  -4   1       63.49       63.55     78.95 o 
  -7  -3   1       24.68       15.22     22.79 o 
  -6  -3   1      209.31      136.42     95.85 o 
  -5  -3   1       17.43       14.44     22.86 o 
  -4  -3   1      182.41      193.48    112.51 o 
  -3  -3   1        1.55        0.92      4.26 o 
  -2  -3   1      123.81      143.03     21.27 o 
  -1  -3   1     6737.36     6116.91    324.61 o 
   0  -3   1      673.93      595.01     24.20 o 
   1  -3   1      214.06      222.72     21.92 o 
   2  -3   1     1106.24     1065.70     46.29 o 
   3  -3   1     3375.28     3023.85    265.17 o 
   4  -3   1      994.41     1070.46     36.34 o 
   5  -3   1       21.78       18.99     12.08 o 
   6  -3   1     3517.89     4198.66   1373.88 o 
   7  -3   1        8.88        9.41     23.97 o 
   8  -3   1       17.57       43.00     48.85 o 
  -8  -2   1      167.00       63.97    176.02 o 
  -7  -2   1      134.54      124.41    117.09 o 
  -6  -2   1        6.76        6.48     14.41 o 
  -5  -2   1     1477.35     1616.02    187.82 o 
  -4  -2   1     3129.24     3186.53    119.29 o 
  -3  -2   1     1533.40     1443.15     85.81 o 
  -2  -2   1     1249.90     1190.12     59.88 o 
  -1  -2   1     6307.90     5917.06    164.84 o 
   0  -2   1     2148.82     1999.15     96.56 o 
   1  -2   1      194.93      153.63     14.77 o 
   2  -2   1     8537.86     8613.25    284.36 o 
   3  -2   1     1525.79     1636.30    129.97 o 
   4  -2   1      291.92      311.64     21.89 o 
   5  -2   1      447.89      496.58     40.03 o 
   6  -2   1       19.59       33.75     24.41 o 
   7  -2   1      847.07      968.16    154.93 o 
   8  -2   1       25.15        7.25     27.94 o 
  -8  -1   1      102.79      117.56     69.89 o 
  -7  -1   1      194.41      191.57    150.28 o 
  -6  -1   1        8.66        8.98     19.88 o 
  -5  -1   1        2.10        2.47     15.43 o 
  -4  -1   1       60.91       89.45     43.42 o 
  -3  -1   1      113.63      135.40     39.47 o 
  -2  -1   1      692.52      615.06     39.55 o 
  -1  -1   1     1005.33      916.04     53.22 o 
   0  -1   1      292.79      324.57     14.94 o 
   1  -1   1        4.24        4.66      4.42 o 
   2  -1   1    50647.07    69685.16   3373.67 o 
   3  -1   1     2235.53     2722.63     78.21 o 
   4  -1   1      184.21      184.31     21.53 o 
   5  -1   1       77.05       75.85     18.72 o 
   6  -1   1      386.09      384.03     49.17 o 
   7  -1   1      482.65      520.14    104.22 o 
   8  -1   1       44.47       58.04     58.65 o 
  -8   0   1      458.09      399.99    169.34 o 
  -7   0   1     1304.47     1412.38    229.25 o 
  -6   0   1        7.92        6.87      7.09 o 
  -5   0   1      131.42      143.04     20.91 o 
  -4   0   1      218.75      212.37     17.78 o 
  -3   0   1       14.18       31.25     10.25 o 
  -2   0   1       31.30       32.84      7.96 o 
  -1   0   1     2982.35     3363.52    159.77 o 
   1   0   1      147.19      150.13      7.42 o 
   2   0   1    11678.78    12322.67    683.33 o 
   3   0   1      245.29      249.87     18.32 o 
   4   0   1        0.24        1.67      4.53 o 
   5   0   1     1712.39     1797.88     46.19 o 
   6   0   1      146.99      141.49     22.30 o 
   7   0   1       59.03       84.38     55.29 o 
   8   0   1      322.81      347.39    124.94 o 
  -8   1   1       64.89       27.94     37.49 o 
  -7   1   1       83.29       79.74     50.70 o 
  -6   1   1       22.56       14.43      8.49 o 
  -5   1   1       68.75       76.90     32.08 o 
  -4   1   1      949.97     1052.63     29.06 o 
  -3   1   1      239.34      199.84     15.59 o 
  -2   1   1     5562.62     6044.53    152.92 o 
  -1   1   1      201.65      222.23     17.19 o 
   0   1   1      248.50      233.37     12.95 o 
   1   1   1     2829.37     2858.38     62.41 o 
   2   1   1       60.96       74.74      8.36 o 
   3   1   1      893.15      893.28     70.44 o 
   4   1   1       14.33       15.65      8.07 o 
   5   1   1     1669.83     1602.64     54.19 o 
   6   1   1       12.56        6.34      4.64 o 
   7   1   1      421.99      448.46    145.09 o 
   8   1   1       51.82       25.91     23.98 o 
  -8   2   1       93.78       41.74     61.81 o 
  -7   2   1       74.65       69.14     60.78 o 
  -6   2   1       24.53       16.23     17.00 o 
  -5   2   1       13.96       12.56     15.51 o 
  -4   2   1      544.11      600.87     51.15 o 
  -3   2   1     1741.28     1843.47     58.29 o 
  -2   2   1      706.54      729.81     33.90 o 
  -1   2   1     3041.06     2842.69     54.35 o 
   0   2   1     2087.22     1888.58     62.60 o 
   1   2   1     1105.41     1062.18     24.46 o 
   2   2   1      159.31      159.20     12.84 o 
   3   2   1     1978.84     2043.29    160.91 o 
   4   2   1      689.31      468.33    240.11 o 
   5   2   1     1175.99     1263.56    151.87 o 
   6   2   1     1009.03     1087.50    164.30 o 
   7   2   1      140.98       97.55    102.35 o 
   8   2   1      417.96      376.54    152.09 o 
  -8   3   1      486.85      454.84    187.38 o 
  -7   3   1      244.42      242.16    151.84 o 
  -6   3   1       13.16       14.01     22.44 o 
  -5   3   1      144.13      156.22     73.67 o 
  -4   3   1      230.40      303.83     65.47 o 
  -3   3   1      287.56      247.25     25.43 o 
  -2   3   1       71.96       83.41     36.77 o 
  -1   3   1      529.49      445.96     47.20 o 
   0   3   1     1158.05     1116.41     52.11 o 
   1   3   1     2321.60     2403.14     61.58 o 
   2   3   1      273.08      283.71     27.77 o 
   3   3   1       37.59       47.03     19.23 o 
   4   3   1      229.85      214.96     74.18 o 
   5   3   1       12.14       20.71     20.48 o 
   6   3   1      176.40      188.10     80.42 o 
   7   3   1       55.58       45.35     38.21 o 
  -8   4   1      118.46       89.55     88.36 o 
  -7   4   1       14.64        9.76     42.72 o 
  -6   4   1      135.56      139.02     86.55 o 
  -5   4   1        1.29        5.78      9.79 o 
  -4   4   1      136.87      142.67     26.83 o 
  -3   4   1      666.50      601.96     99.14 o 
  -2   4   1      705.62      530.78    169.36 o 
  -1   4   1        2.87        3.88      5.72 o 
   0   4   1      504.81      525.70     36.91 o 
   1   4   1      786.97      832.13     30.84 o 
   2   4   1      549.14      638.37     42.02 o 
   3   4   1     1204.89     1377.48    151.54 o 
   4   4   1       20.97        7.29      7.08 o 
   5   4   1       38.93       18.22     21.26 o 
   6   4   1       55.37       37.94     34.66 o 
   7   4   1      733.55      632.93    201.58 o 
  -8   5   1       98.67       59.03     39.42 o 
  -7   5   1      350.56      274.76    108.57 o 
  -6   5   1      216.44      239.03    110.83 o 
  -5   5   1     1207.84     1199.02    109.97 o 
  -4   5   1       71.25       58.86     23.14 o 
  -3   5   1      121.57      152.25     68.48 o 
  -2   5   1      204.97      173.76     41.15 o 
  -1   5   1       61.90       78.76     23.12 o 
   0   5   1      185.52      163.03     33.58 o 
   1   5   1     1464.08     1746.08    153.60 o 
   2   5   1       90.78      102.07     40.23 o 
   3   5   1       73.65       56.11     25.67 o 
   4   5   1       36.54       26.15     26.02 o 
   5   5   1       28.91       20.32     21.44 o 
   6   5   1       16.94        9.96     15.34 o 
  -8   6   1        7.26        4.82     22.71 o 
  -7   6   1      202.63      195.95    128.66 o 
  -6   6   1      705.66      746.86    207.65 o 
  -5   6   1        0.59        3.82     12.28 o 
  -4   6   1      167.39      225.84    101.71 o 
  -3   6   1      174.96      172.64     82.05 o 
  -2   6   1       27.13       34.73     18.70 o 
  -1   6   1      556.69      474.79     30.18 o 
   0   6   1      255.78      221.51     66.00 o 
   1   6   1      296.16      387.80     69.85 o 
   2   6   1       75.85       67.58     38.95 o 
   3   6   1       98.80       97.74     64.85 o 
   4   6   1        2.61        4.41     16.74 o 
   5   6   1        0.07        8.32     20.90 o 
  -7   7   1       82.28       43.29     53.16 o 
  -6   7   1      535.61      620.87    183.73 o 
  -5   7   1      307.56      268.89    129.36 o 
  -4   7   1      119.20      138.19     57.73 o 
  -3   7   1        8.14        6.14     25.36 o 
  -2   7   1       42.00       57.99     31.29 o 
  -1   7   1      142.88       87.84     40.66 o 
   0   7   1       56.84       35.30     27.07 o 
   1   7   1       97.80      101.36     78.58 o 
   2   7   1       32.03       30.03     26.46 o 
   3   7   1        1.37        5.91     17.23 o 
   4   7   1        4.34        6.99     17.65 o 
  -6   8   1        1.29        2.92     15.55 o 
  -5   8   1       58.53      134.14    131.98 o 
  -4   8   1        1.47        6.04     12.37 o 
  -3   8   1       18.88       10.57     28.63 o 
  -2   8   1      306.36      334.88    156.50 o 
  -1   8   1     1037.06      856.31    221.16 o 
   0   8   1        4.09        3.02     12.47 o 
   1   8   1        2.35        5.16     11.72 o 
   2   8   1      239.44      277.75    131.45 o 
   3   8   1      120.48       81.33    114.91 o 
  -5   9   1      309.61      242.29    162.36 o 
  -4   9   1       24.44       11.71     33.03 o 
  -3   9   1      393.98      372.47    350.59 o 
  -2   9   1      139.84       68.09     75.60 o 
  -1   9   1      202.24      185.86    103.42 o 
   0   9   1       30.63       12.44     25.61 o 
   1   9   1       53.72       42.53     40.90 o 
   2   9   1       25.20       12.78     19.72 o 
  -3  10   1       11.75       10.27     12.96 o 
  -2  10   1      263.70       93.10    134.70 o 
   0 -10   2       44.90       23.33     23.42 o 
   1 -10   2       53.05       92.39     88.13 o 
   2 -10   2       21.62       16.84     26.19 o 
   3 -10   2        0.82       15.50     21.59 o 
  -2  -9   2      226.17      188.29    139.54 o 
  -1  -9   2      572.97      534.19    146.13 o 
   0  -9   2      177.50      134.77     74.93 o 
   1  -9   2      193.13      151.49     72.85 o 
   2  -9   2      130.00      146.69    117.42 o 
   3  -9   2      176.67       67.94     95.40 o 
   4  -9   2       40.72       37.28    142.99 o 
   5  -9   2        0.37        4.81     47.73 o 
  -3  -8   2       72.12       30.73     73.59 o 
  -2  -8   2      122.94      124.79     77.22 o 
  -1  -8   2        6.01        1.05     28.92 o 
   0  -8   2     1453.64     1210.31    244.35 o 
   1  -8   2       70.88       81.69     79.05 o 
   2  -8   2      771.90      882.86    213.52 o 
   3  -8   2        0.81        3.96     16.99 o 
   4  -8   2      255.52      250.83    122.30 o 
   5  -8   2        0.03        2.21     22.10 o 
   6  -8   2        0.17        2.74     24.20 o 
  -5  -7   2       70.82       39.37     80.77 o 
  -4  -7   2        3.21        5.16     34.35 o 
  -3  -7   2      395.41      420.54    106.83 o 
  -2  -7   2      118.23      123.34     91.22 o 
  -1  -7   2       43.44       66.81     45.17 o 
   0  -7   2      747.26      796.85     81.01 o 
   1  -7   2        5.48        4.13      3.93 o 
   2  -7   2       31.63       59.10     39.90 o 
   3  -7   2       31.01       19.71     24.50 o 
   4  -7   2      135.14       93.76     53.63 o 
   5  -7   2     1136.05     1514.53    321.53 o 
   6  -7   2       23.58       21.03     28.20 o 
   7  -7   2      149.51      145.28     61.78 o 
  -5  -6   2       88.03      117.42    139.51 o 
  -4  -6   2      430.37      545.38    220.26 o 
  -3  -6   2      328.73      398.82     79.88 o 
  -2  -6   2      462.37      453.46    100.44 o 
  -1  -6   2      153.57      153.35     50.18 o 
   0  -6   2      244.40      208.40     45.44 o 
   1  -6   2      263.39      221.87     49.01 o 
   2  -6   2      918.22      951.39     82.28 o 
   3  -6   2      167.38      155.94     48.36 o 
   4  -6   2       72.45       47.53     48.43 o 
   5  -6   2     2323.56     3194.27   1329.44 o 
   6  -6   2       11.68        6.02     16.55 o 
   7  -6   2      314.41      309.57     83.24 o 
   8  -6   2       87.37       75.89     77.00 o 
  -6  -5   2       31.90       15.47     33.45 o 
  -5  -5   2      397.85      353.80    125.18 o 
  -4  -5   2     2803.12     1619.68    999.13 o 
  -3  -5   2      139.92      156.68     48.90 o 
  -2  -5   2     1096.16     1249.61    101.81 o 
  -1  -5   2       57.25       66.88     33.54 o 
   0  -5   2      825.56      692.83     82.91 o 
   1  -5   2     1208.31     1079.40     98.33 o 
   2  -5   2      215.36      178.78     39.41 o 
   3  -5   2        2.57       10.91     13.49 o 
   4  -5   2      439.91      517.52     54.71 o 
   5  -5   2      586.21      590.05     59.14 o 
   6  -5   2      464.62      499.25     82.10 o 
   7  -5   2        0.66        4.69     19.81 o 
   8  -5   2      628.76      809.46    117.42 o 
  -7  -4   2      141.09       65.99    185.50 o 
  -6  -4   2        0.21        2.63     32.63 o 
  -5  -4   2        5.34        6.97     19.20 o 
  -4  -4   2      213.71      230.32    136.03 o 
  -3  -4   2        2.61        2.73      6.46 o 
  -2  -4   2       13.74       27.10     13.53 o 
  -1  -4   2      104.91       88.90     21.28 o 
   0  -4   2      836.03      825.97     81.74 o 
   1  -4   2     1481.33     1307.71    146.57 o 
   2  -4   2     1455.19     1403.21     66.20 o 
   3  -4   2     1173.47      897.12    209.72 o 
   4  -4   2      248.79      232.66     25.80 o 
   5  -4   2      761.85      842.67     38.98 o 
   6  -4   2     1289.58     1311.31    208.25 o 
   7  -4   2        0.85        1.53     11.57 o 
   8  -4   2      709.88      777.83    104.25 o 
  -7  -3   2        0.77        8.01     36.45 o 
  -6  -3   2      259.48      298.97     95.57 o 
  -5  -3   2      636.73      754.90     94.38 o 
  -4  -3   2      167.80      204.30     59.64 o 
  -3  -3   2      249.36      194.87     49.76 o 
  -2  -3   2     3046.17     3237.11    266.06 o 
  -1  -3   2     4998.14     4795.02    221.88 o 
   0  -3   2      435.02      428.51     29.20 o 
   1  -3   2        0.56        3.30      4.88 o 
   2  -3   2     1427.23     1326.31     67.42 o 
   3  -3   2       89.72       63.26     26.36 o 
   4  -3   2     1779.44     2059.03     70.57 o 
   5  -3   2       85.42      103.19     25.63 o 
   6  -3   2        8.07       12.74     20.34 o 
   7  -3   2      667.78      800.58    165.22 o 
   8  -3   2      204.10      147.99    126.14 o 
  -8  -2   2       58.50       26.90     58.33 o 
  -7  -2   2      492.34      494.90    197.28 o 
  -6  -2   2       21.71       23.31     28.82 o 
  -5  -2   2      455.53      579.81    116.98 o 
  -4  -2   2      438.42      395.54     87.24 o 
  -3  -2   2      259.07      280.00     43.76 o 
  -2  -2   2      494.23      517.35     51.52 o 
  -1  -2   2      224.33      213.23     15.43 o 
   0  -2   2      976.53     1118.35     41.79 o 
   1  -2   2      272.84      255.99     16.84 o 
   2  -2   2       42.55       66.02     10.16 o 
   3  -2   2      800.86     1004.63     37.69 o 
   4  -2   2     8986.16    12201.26   1475.85 o 
   5  -2   2       17.81       19.61     16.78 o 
   6  -2   2        0.20        2.97      7.70 o 
   7  -2   2      161.25      175.97     92.95 o 
   8  -2   2       38.19       29.96     37.06 o 
  -8  -1   2       67.53       45.64     51.71 o 
  -7  -1   2       48.22       46.48     44.25 o 
  -6  -1   2        3.57        2.53     18.28 o 
  -5  -1   2     1092.68     1257.89    105.20 o 
  -4  -1   2      397.25      441.61     77.45 o 
  -3  -1   2      427.45      376.96     65.37 o 
  -2  -1   2      368.80      355.46     28.29 o 
  -1  -1   2        7.60        4.06      4.25 o 
   0  -1   2     1784.26     1695.08     42.25 o 
   1  -1   2      943.50      916.44     25.08 o 
   2  -1   2     1481.14     1543.92     29.82 o 
   3  -1   2      712.36      922.75     32.54 o 
   4  -1   2     6475.66     8437.55   1016.85 o 
   5  -1   2      282.32      316.19     27.66 o 
   6  -1   2       39.59       29.18     16.68 o 
   7  -1   2       57.77       70.16     46.20 o 
   8  -1   2       17.12       22.51     36.31 o 
  -8   0   2      120.18       85.16    114.77 o 
  -7   0   2       98.93       81.81    101.53 o 
  -6   0   2       26.01       27.13     19.48 o 
  -5   0   2      713.58      779.22     50.42 o 
  -4   0   2       15.44       27.52     15.80 o 
  -3   0   2      279.09      330.72     22.98 o 
  -2   0   2       26.86       25.68      8.34 o 
  -1   0   2     5063.51     5282.52    231.69 o 
   0   0   2      925.67      829.41     21.40 o 
   1   0   2       44.80       40.34      4.63 o 
   2   0   2     8630.97     8358.01    230.09 o 
   3   0   2      976.35      975.16     31.57 o 
   4   0   2      149.50      153.85     15.89 o 
   5   0   2      929.97      993.20     46.70 o 
   6   0   2        6.27        4.52      6.46 o 
   7   0   2     1058.61     1152.55     94.89 o 
   8   0   2       17.22        9.55     34.63 o 
  -8   1   2       41.94       28.99     39.30 o 
  -7   1   2      267.72      258.01     73.19 o 
  -6   1   2       13.56       11.88      9.88 o 
  -5   1   2      115.29      110.26     34.87 o 
  -4   1   2       20.77       21.94     11.72 o 
  -3   1   2        0.40        2.94      7.00 o 
  -2   1   2        3.55        6.10      8.73 o 
  -1   1   2      660.14      597.88     23.30 o 
   0   1   2     2875.64     2682.18     86.09 o 
   1   1   2     1848.19     1619.78     27.70 o 
   2   1   2     1871.91     1924.08     44.82 o 
   3   1   2      385.53      406.38     19.60 o 
   4   1   2      166.00      170.35     17.38 o 
   5   1   2      321.91      319.47     25.35 o 
   6   1   2     1140.34     1142.66    185.78 o 
   7   1   2      175.55      133.24     98.93 o 
   8   1   2      218.36      179.02    236.58 o 
  -8   2   2      146.63      127.87    153.93 o 
  -7   2   2        1.29        2.23     11.83 o 
  -6   2   2      807.20      834.71    117.71 o 
  -5   2   2      619.13      679.27     67.43 o 
  -4   2   2       35.06       25.57     13.80 o 
  -3   2   2      359.51      349.93     23.64 o 
  -2   2   2        9.58       13.10     12.05 o 
  -1   2   2     5817.83     5606.14    143.39 o 
   0   2   2      179.35      148.69     10.97 o 
   1   2   2      416.65      374.26     16.89 o 
   2   2   2      576.67      604.77     22.54 o 
   3   2   2       38.44       28.98     16.15 o 
   4   2   2      281.15      278.88     24.19 o 
   5   2   2       62.55       41.12     24.13 o 
   6   2   2      114.11       93.20     96.04 o 
   7   2   2      119.21       77.56     99.03 o 
   8   2   2        0.14        3.90     25.16 o 
  -8   3   2      399.09      427.94    169.34 o 
  -6   3   2      314.93      336.23    183.69 o 
  -5   3   2       23.46        5.02     20.42 o 
  -4   3   2       49.02       30.46     21.67 o 
  -3   3   2     1259.25     1287.64    286.86 o 
  -2   3   2       10.74       11.95     15.94 o 
  -1   3   2     1822.35     1773.06    180.95 o 
   0   3   2     1727.37     1580.19     67.01 o 
   1   3   2     1560.64     1712.86     39.61 o 
   2   3   2       36.66       50.32     22.53 o 
   3   3   2      689.79      640.18     52.88 o 
   4   3   2      181.68      163.67     30.24 o 
   5   3   2      449.07      356.77    112.42 o 
   6   3   2       21.30        7.66     15.44 o 
   7   3   2        0.09        6.74     20.45 o 
  -8   4   2      218.91      113.31    152.96 o 
  -7   4   2     1574.74     1792.86    199.65 o 
  -6   4   2       33.92       10.24     32.82 o 
  -5   4   2     1203.96     1497.45    180.66 o 
  -4   4   2      270.00      236.87     30.27 o 
  -3   4   2      316.24      329.82     53.64 o 
  -2   4   2      110.60       80.61     25.42 o 
  -1   4   2      339.50      338.10     22.71 o 
   0   4   2        3.11        2.83      5.20 o 
   1   4   2     1264.38     1265.77     44.37 o 
   2   4   2      181.61      184.65     32.42 o 
   3   4   2      160.88      160.09     33.54 o 
   4   4   2      139.59      127.09     39.97 o 
   5   4   2      265.95      267.18     84.68 o 
   6   4   2      153.52      102.18     70.95 o 
   7   4   2       18.52        6.22     16.61 o 
  -8   5   2       26.22       20.07     36.65 o 
  -7   5   2      405.69      388.10    184.62 o 
  -6   5   2      866.42      800.18    154.26 o 
  -5   5   2     1610.83     1265.62    111.15 o 
  -4   5   2      579.08      376.61     91.59 o 
  -3   5   2        0.18        0.29      5.31 o 
  -2   5   2     1494.89     1266.20    286.04 o 
  -1   5   2        0.89        4.23      6.84 o 
   0   5   2       28.41       17.08     11.03 o 
   1   5   2      379.40      374.38     53.55 o 
   2   5   2      172.06      210.67     65.99 o 
   3   5   2       25.25       30.66     23.55 o 
   4   5   2      115.02       82.02     53.33 o 
   5   5   2      139.57      130.77    131.51 o 
   6   5   2       66.14       29.26     26.15 o 
  -8   6   2      276.24      120.35    135.12 o 
  -7   6   2        4.72        3.04     16.81 o 
  -6   6   2      535.08      584.05    179.34 o 
  -5   6   2        4.93        4.04      5.59 o 
  -4   6   2      858.97      852.03     96.61 o 
  -3   6   2       96.83       54.48     23.74 o 
  -2   6   2      460.09      363.17     78.81 o 
  -1   6   2      267.66      272.56     26.70 o 
   0   6   2      122.54      168.56     57.99 o 
   1   6   2      144.18      153.05     63.05 o 
   2   6   2       75.43       58.14     42.79 o 
   3   6   2        0.03        4.88     19.14 o 
   4   6   2      124.16      117.31    105.78 o 
   5   6   2       14.08        4.03     18.91 o 
  -7   7   2       41.70       12.54     25.49 o 
  -6   7   2      188.33      162.16    241.60 o 
  -5   7   2        7.74        9.68     22.09 o 
  -4   7   2      837.38      764.01    120.33 o 
  -3   7   2      817.51      873.38    199.46 o 
  -2   7   2       21.12        6.03      9.47 o 
  -1   7   2      438.61      393.80     84.17 o 
   0   7   2        3.44        5.81     11.17 o 
   1   7   2     2065.38     1677.22    542.75 o 
   2   7   2      232.41      263.79    116.17 o 
   3   7   2      216.08      190.77    113.52 o 
   4   7   2       48.74       49.77     54.53 o 
  -6   8   2      497.69      381.25    285.99 o 
  -5   8   2      659.96      512.02    175.07 o 
  -4   8   2        8.47        1.55     19.94 o 
  -3   8   2      570.62      492.44    140.59 o 
  -2   8   2        5.78        4.72     15.48 o 
  -1   8   2      223.30      228.78     96.31 o 
   0   8   2      116.79       58.55     46.18 o 
   1   8   2      203.87      198.03     98.21 o 
   2   8   2        0.01        0.89     14.36 o 
   3   8   2       71.10       22.48     33.44 o 
  -5   9   2      176.89       81.81    207.03 o 
  -4   9   2      332.42      194.84    150.66 o 
  -3   9   2      167.01      162.23     97.70 o 
  -2   9   2      567.72      511.72    176.36 o 
  -1   9   2       26.62        7.69     18.33 o 
   0   9   2      123.79      107.28     88.67 o 
   1   9   2        6.59        4.54      8.03 o 
   0 -10   3       42.41       25.44     40.17 o 
   1 -10   3      237.85      240.00    140.36 o 
   2 -10   3      104.49       83.60     60.77 o 
   3 -10   3      399.59      178.88    226.41 o 
  -2  -9   3        2.08        5.23     19.86 o 
  -1  -9   3        4.77       28.57     36.93 o 
   0  -9   3        3.31       16.47     25.17 o 
   1  -9   3       47.14       77.58     61.19 o 
   2  -9   3      686.92      608.90    377.90 o 
   3  -9   3       17.02        9.06     25.50 o 
   4  -9   3      262.20      213.31    183.48 o 
   5  -9   3        2.05       12.31     21.91 o 
  -2  -8   3        1.07       11.46     20.02 o 
  -1  -8   3      241.14      235.05    123.47 o 
   0  -8   3      318.08      407.68    100.53 o 
   1  -8   3       98.62      141.59    101.81 o 
   2  -8   3      646.21      736.00    181.46 o 
   3  -8   3        8.04        2.12     21.75 o 
   4  -8   3       53.87       52.22     48.24 o 
   5  -8   3        4.48        3.61     19.10 o 
   6  -8   3      160.33      152.25    110.94 o 
  -5  -7   3       92.49       54.91     98.67 o 
  -4  -7   3       70.63       27.18     51.01 o 
  -3  -7   3      136.50       95.14     77.93 o 
  -2  -7   3      281.08      307.32    136.04 o 
  -1  -7   3      134.75      100.34     74.61 o 
   0  -7   3      517.99      573.05    180.90 o 
   1  -7   3        0.57        1.26      5.71 o 
   2  -7   3       51.31       47.67     40.11 o 
   3  -7   3      144.41      151.55     89.07 o 
   4  -7   3       52.52       64.52     43.88 o 
   5  -7   3      790.51      881.28    325.50 o 
   6  -7   3      161.94      150.58     97.18 o 
   7  -7   3      485.69      959.71    486.40 o 
  -5  -6   3       47.53       53.10     64.32 o 
  -4  -6   3      240.41      147.52    234.07 o 
  -3  -6   3      123.88       99.07     77.12 o 
  -2  -6   3     4531.74     4905.74   1596.32 o 
  -1  -6   3     1108.33     1263.11    145.88 o 
   0  -6   3       62.69       45.01     18.10 o 
   1  -6   3      143.28      108.31     38.87 o 
   2  -6   3      465.82      428.16     69.44 o 
   3  -6   3     1014.79     1281.04    145.68 o 
   4  -6   3       69.71       52.29     31.97 o 
   5  -6   3       14.75        8.58     17.77 o 
   6  -6   3      814.89     1135.51    210.66 o 
   7  -6   3        8.26       12.66     12.25 o 
   8  -6   3      147.06      143.76    208.22 o 
  -6  -5   3      112.46       53.73    110.45 o 
  -5  -5   3        0.38        4.18     15.40 o 
  -4  -5   3      107.51       27.87     26.13 o 
  -3  -5   3       68.06       46.30     22.33 o 
  -2  -5   3      585.65      577.97     50.38 o 
  -1  -5   3      708.66      812.60     57.18 o 
   0  -5   3      129.44      148.70     44.62 o 
   1  -5   3       21.08        9.03      7.93 o 
   2  -5   3      134.41      147.09     47.84 o 
   3  -5   3      419.95      454.44     44.50 o 
   4  -5   3       31.19       37.39     31.88 o 
   5  -5   3     1202.98     1231.53    152.67 o 
   6  -5   3      264.82      267.22     53.63 o 
   7  -5   3       69.87       32.79     31.18 o 
   8  -5   3       94.61       74.56    103.48 o 
  -7  -4   3       50.59       39.37     47.46 o 
  -6  -4   3      180.43      188.64    256.72 o 
  -5  -4   3       41.34       17.42     69.20 o 
  -4  -4   3      304.55      337.28     92.33 o 
  -3  -4   3       55.02       45.94     18.49 o 
  -2  -4   3     1917.58     2054.82    151.67 o 
  -1  -4   3       23.55       20.77     12.08 o 
   0  -4   3      240.91      253.31     23.38 o 
   1  -4   3       46.51       24.78     14.69 o 
   2  -4   3     1030.27     1047.05     86.05 o 
   3  -4   3      192.89      164.75     33.78 o 
   4  -4   3      904.21      937.46     71.21 o 
   5  -4   3      286.35      278.54     32.02 o 
   6  -4   3       18.23        5.12     10.46 o 
   7  -4   3      284.68      242.11     60.71 o 
   8  -4   3        0.13        3.92     16.85 o 
  -7  -3   3      245.90      223.13    226.27 o 
  -6  -3   3        6.16       10.94     34.98 o 
  -5  -3   3      420.01      503.34    125.71 o 
  -4  -3   3       13.50        5.64     33.80 o 
  -3  -3   3      433.51      365.91     29.86 o 
  -2  -3   3      155.04      131.48     22.59 o 
  -1  -3   3     1046.41     1042.91     55.16 o 
   0  -3   3      277.84      266.71     17.51 o 
   1  -3   3       76.43       83.08     15.66 o 
   2  -3   3      443.62      447.77     21.00 o 
   3  -3   3      321.07      281.37     19.43 o 
   4  -3   3      105.04      123.57     26.08 o 
   5  -3   3        2.48        2.51      3.97 o 
   6  -3   3     1459.48     1390.96    235.83 o 
   7  -3   3      115.44      108.68     81.83 o 
   8  -3   3       47.29       31.35     39.91 o 
  -8  -2   3      101.88       38.74     61.46 o 
  -7  -2   3      207.27      202.51    101.74 o 
  -6  -2   3      570.98      598.39    151.29 o 
  -5  -2   3      299.09      332.96     87.52 o 
  -4  -2   3      505.18      501.59     73.94 o 
  -3  -2   3     3127.71     2741.27    272.09 o 
  -2  -2   3        9.41        3.53      4.96 o 
  -1  -2   3        4.07        2.02      6.04 o 
   0  -2   3      257.56      240.62     18.59 o 
   1  -2   3      684.64      632.20     45.15 o 
   2  -2   3      256.41      240.94     11.32 o 
   3  -2   3     1402.50     1757.66     79.03 o 
   4  -2   3     2805.28     3222.42    145.06 o 
   5  -2   3        8.15        9.30     10.81 o 
   6  -2   3     2420.32     2572.12    681.03 o 
   7  -2   3        2.57        2.81     14.90 o 
   8  -2   3      248.85      239.93    209.75 o 
  -8  -1   3       30.91        5.64     40.56 o 
  -7  -1   3       89.47       53.38     85.02 o 
  -6  -1   3      360.47      400.27    152.75 o 
  -5  -1   3       39.65       26.27     29.96 o 
  -4  -1   3      274.84      257.77     21.58 o 
  -3  -1   3      146.74      128.51     11.59 o 
  -2  -1   3     2069.74     2111.92     81.41 o 
  -1  -1   3       42.72       47.71     25.15 o 
   0  -1   3      101.80       89.12     10.11 o 
   1  -1   3       27.95       39.07      7.81 o 
   2  -1   3      149.54      137.69     12.87 o 
   3  -1   3       66.36       54.87     13.67 o 
   4  -1   3     2484.46     2835.21    158.10 o 
   5  -1   3     1645.05     1862.48     52.99 o 
   6  -1   3      193.98      230.12     26.25 o 
   7  -1   3      227.40      263.00     75.45 o 
   8  -1   3       79.70       63.41    117.77 o 
  -8   0   3       70.52       53.66     69.62 o 
  -7   0   3      148.15      140.69    148.85 o 
  -6   0   3      864.16      889.44     30.85 o 
  -5   0   3      130.00      120.60     25.88 o 
  -4   0   3      248.60      251.75     23.62 o 
  -3   0   3       63.44       62.66     18.23 o 
  -2   0   3     2059.19     2272.13     48.68 o 
  -1   0   3     3961.78     4478.31    113.98 o 
   0   0   3        1.34        1.19      5.61 o 
   1   0   3     6542.86     5819.10    292.82 o 
   2   0   3      577.83      514.97     23.81 o 
   3   0   3     1612.81     1690.90     30.66 o 
   4   0   3       97.21       89.00     17.23 o 
   5   0   3        5.99        2.75      3.95 o 
   6   0   3        3.21        3.60      4.36 o 
   7   0   3       16.09       24.93     21.48 o 
   8   0   3       45.50       35.40     46.62 o 
  -8   1   3      653.85      620.20    301.25 o 
  -7   1   3        0.16        7.11     18.33 o 
  -6   1   3      877.30      863.51     66.46 o 
  -5   1   3      609.92      629.35     52.56 o 
  -4   1   3     1285.95     1403.91     44.42 o 
  -3   1   3     1390.62     1428.84     44.76 o 
  -2   1   3       92.86       92.88     21.11 o 
  -1   1   3      360.06      351.41     22.45 o 
   0   1   3      125.00      107.11     17.07 o 
   1   1   3     1391.51     1308.81     32.89 o 
   2   1   3     2083.61     2210.79     51.28 o 
   3   1   3       27.01       18.10     11.17 o 
   4   1   3      242.92      245.34     20.54 o 
   5   1   3       39.13       27.83     11.71 o 
   6   1   3       91.28       50.71     48.55 o 
   7   1   3      339.05      327.30     92.66 o 
   8   1   3       47.96       41.60     49.62 o 
  -8   2   3      488.58      456.30    232.61 o 
  -7   2   3      125.07       96.15     79.36 o 
  -6   2   3      585.97      582.02     82.35 o 
  -5   2   3       50.90       36.12     22.15 o 
  -4   2   3     1310.16     1376.65     79.51 o 
  -3   2   3      868.99      990.62     52.11 o 
  -2   2   3       12.66       21.94     16.54 o 
  -1   2   3      167.13      147.51     26.34 o 
   0   2   3     4195.77     4047.59     94.62 o 
   1   2   3       22.90       27.71     11.08 o 
   2   2   3      924.76      927.29     48.42 o 
   3   2   3      183.62      172.51     15.62 o 
   4   2   3      779.83      764.47     46.12 o 
   5   2   3      795.90      551.52    183.56 o 
   6   2   3      329.46      349.90    121.47 o 
   7   2   3        9.24        7.66     18.18 o 
  -8   3   3       23.13       18.75     31.08 o 
  -7   3   3      453.96      524.94    249.26 o 
  -6   3   3      115.59      125.85     82.72 o 
  -5   3   3     2487.74     2662.95    901.24 o 
  -4   3   3      285.31      292.08     36.78 o 
  -3   3   3     3078.15     3630.04    151.50 o 
  -2   3   3       13.73       -0.07     33.80 o 
  -1   3   3     1544.06     1474.25     71.87 o 
   0   3   3       20.46       30.19     12.88 o 
   1   3   3       17.90       24.22     10.24 o 
   2   3   3     1301.59     1465.96     72.74 o 
   3   3   3        0.17        1.20      7.34 o 
   4   3   3        7.49        3.48      7.67 o 
   5   3   3       51.28       27.08     22.89 o 
   6   3   3       93.96       55.34     79.45 o 
   7   3   3        3.90        5.01     16.55 o 
  -7   4   3       43.45       57.70     71.22 o 
  -6   4   3       62.52       62.02     55.82 o 
  -5   4   3     2727.80     2462.47    911.02 o 
  -4   4   3      297.99      245.04     61.24 o 
  -3   4   3     1181.09     1382.19     99.82 o 
  -2   4   3        3.31        1.70      9.92 o 
  -1   4   3      174.85      148.07     24.05 o 
   0   4   3     1268.06     1171.51     53.66 o 
   1   4   3     1091.59     1022.49     44.66 o 
   2   4   3      217.52      263.11     33.74 o 
   3   4   3      397.65      431.78     33.02 o 
   4   4   3      169.31      142.81     42.33 o 
   5   4   3      515.76      681.28    190.17 o 
   6   4   3        0.82        2.06     10.95 o 
  -8   5   3       25.34       20.84     41.32 o 
  -7   5   3      270.27      248.22    190.66 o 
  -6   5   3      533.01      548.07    274.42 o 
  -5   5   3      308.50      294.70     30.39 o 
  -4   5   3     2035.77     1668.50    275.74 o 
  -3   5   3      452.67      445.97     42.07 o 
  -2   5   3     3048.87     2593.80    638.81 o 
  -1   5   3        3.76        2.64     10.46 o 
   0   5   3     1816.12     1912.41    123.59 o 
   1   5   3      489.41      633.87     57.24 o 
   2   5   3      310.33      334.13     57.93 o 
   3   5   3       23.59       15.05     17.91 o 
   4   5   3       47.81       19.69     19.70 o 
   5   5   3      115.68       79.57     47.75 o 
   6   5   3       57.24       33.88     48.42 o 
  -8   6   3        5.77        7.31     19.71 o 
  -7   6   3      666.67      560.74    205.63 o 
  -6   6   3      282.99      255.77    154.60 o 
  -5   6   3        3.73        3.61      5.82 o 
  -4   6   3        5.53        0.84      3.34 o 
  -3   6   3      112.92       69.99     42.20 o 
  -2   6   3      665.58      559.74     62.47 o 
  -1   6   3      718.58      639.94     67.90 o 
   0   6   3       60.82       55.30     36.30 o 
   1   6   3     1012.41     1116.25     62.46 o 
   2   6   3      623.32      782.74    140.62 o 
   3   6   3      407.15      574.72    112.83 o 
   4   6   3      303.36      464.52    257.28 o 
   5   6   3       87.40       95.98     82.92 o 
  -7   7   3      145.61       87.60     71.06 o 
  -6   7   3      923.92      887.16    300.06 o 
  -5   7   3        0.27        2.18     15.44 o 
  -4   7   3        5.59       -0.24     22.52 o 
  -3   7   3      688.22      463.93    121.19 o 
  -2   7   3      372.54      244.81     66.72 o 
  -1   7   3      718.60      677.74    113.77 o 
   0   7   3      141.54      104.72     58.15 o 
   1   7   3      592.00      722.32    126.43 o 
   2   7   3        7.25        7.51     18.40 o 
   3   7   3      160.99      151.73     70.38 o 
   4   7   3        6.67        9.89     22.70 o 
  -6   8   3      390.64      337.21    200.41 o 
  -5   8   3      574.71      478.19    208.22 o 
  -4   8   3        4.00        4.42     25.53 o 
  -3   8   3      601.81      533.94    148.58 o 
  -2   8   3      145.71       98.90     45.83 o 
  -1   8   3       82.20       59.46     37.70 o 
   0   8   3      575.68      595.81    125.96 o 
   1   8   3        0.03       -0.62     16.42 o 
   2   8   3        2.11        3.82     14.57 o 
   3   8   3       35.52        9.93     21.51 o 
  -5   9   3      179.23       55.05    116.86 o 
  -4   9   3      101.28       41.53     47.32 o 
  -3   9   3        0.12        4.38     27.34 o 
  -2   9   3      233.64      163.17    106.10 o 
  -1   9   3      188.77      145.99     68.18 o 
   0   9   3       84.13       90.03     53.47 o 
   1   9   3       37.66       13.64     19.12 o 
   1 -10   4       15.68       40.03     31.87 o 
   2 -10   4        7.11       15.19     21.27 o 
   3 -10   4       23.17        4.46     31.36 o 
  -2  -9   4        6.83        1.36     14.04 o 
  -1  -9   4       84.89       91.06     66.17 o 
   0  -9   4        2.46        8.58     24.75 o 
   1  -9   4     1267.03     1839.34    546.68 o 
   2  -9   4        7.04       19.43     25.82 o 
   3  -9   4       89.38      130.97    114.50 o 
   4  -9   4      571.81      528.70    281.91 o 
   5  -9   4       20.98       15.88     26.41 o 
  -3  -8   4      177.80      181.04    142.30 o 
  -2  -8   4       70.39       35.05     41.81 o 
  -1  -8   4       25.63       24.14     26.48 o 
   0  -8   4      100.70      150.88     91.20 o 
   1  -8   4       20.28        7.60     22.17 o 
   2  -8   4      424.24      474.32    135.12 o 
   3  -8   4        9.13        7.37     20.12 o 
   4  -8   4       41.49       26.14     35.71 o 
   5  -8   4     1051.73     1224.94    408.81 o 
   6  -8   4       14.32        2.31     12.21 o 
  -5  -7   4       59.22       28.78     58.54 o 
  -4  -7   4       41.38       21.53     36.72 o 
  -3  -7   4       10.83        8.19     13.69 o 
  -2  -7   4      162.72      153.77     92.60 o 
  -1  -7   4      253.91      308.71     90.35 o 
   0  -7   4     2245.82     2577.68    841.92 o 
   1  -7   4      339.77      356.98     73.74 o 
   2  -7   4      362.45       90.12    169.72 o 
   3  -7   4       44.44       84.83     78.11 o 
   4  -7   4       91.08      110.28     75.02 o 
   5  -7   4      210.18      222.87    167.01 o 
   6  -7   4      101.76       82.86     59.72 o 
   7  -7   4      146.69      159.65    117.07 o 
  -5  -6   4      185.86      137.84    207.45 o 
  -4  -6   4       51.66       32.96     75.54 o 
  -3  -6   4        0.06       11.64     27.25 o 
  -2  -6   4      589.84      683.82    286.96 o 
  -1  -6   4      323.97      395.31     71.51 o 
   0  -6   4       16.28       10.90      9.76 o 
   1  -6   4       37.62       40.50     20.84 o 
   2  -6   4        2.34        9.29     16.71 o 
   3  -6   4        8.20       10.50     15.45 o 
   4  -6   4       10.83       11.36     17.11 o 
   5  -6   4       66.65       28.02     22.27 o 
   6  -6   4        2.46       -0.25     14.98 o 
   7  -6   4      304.92      348.50    307.94 o 
   8  -6   4      140.02      131.98    226.20 o 
  -6  -5   4       28.04       35.75     50.87 o 
  -5  -5   4      581.21      566.47    258.81 o 
  -4  -5   4       10.66        6.85      5.84 o 
  -3  -5   4       40.93       23.85     16.22 o 
  -2  -5   4      119.82      134.74     47.74 o 
  -1  -5   4       39.40       31.31     31.72 o 
   0  -5   4       23.04       11.19     11.77 o 
   1  -5   4      383.71      354.59     83.71 o 
   2  -5   4       83.23       69.06     20.63 o 
   3  -5   4      320.72      242.65     72.48 o 
   4  -5   4      706.85      511.89    145.53 o 
   5  -5   4      476.44      496.81    107.86 o 
   6  -5   4        3.11        4.05      9.55 o 
   7  -5   4        8.14        3.80      8.76 o 
   8  -5   4       16.42       10.59     29.27 o 
  -7  -4   4      136.01       58.54     73.73 o 
  -6  -4   4      558.01      595.18    257.91 o 
  -5  -4   4      356.63      257.21     87.25 o 
  -4  -4   4        0.10       -1.67     28.36 o 
  -3  -4   4     3423.20     3131.14    260.58 o 
  -2  -4   4      585.84      633.11     40.66 o 
  -1  -4   4       97.64      112.67     29.41 o 
   0  -4   4       27.08       26.72     17.35 o 
   1  -4   4      106.84      118.73     18.95 o 
   2  -4   4      283.87      325.60     19.31 o 
   3  -4   4      106.22      121.25     26.01 o 
   4  -4   4      223.13      187.67     34.42 o 
   5  -4   4       34.78       33.99     13.95 o 
   6  -4   4        0.26        7.04     12.29 o 
   7  -4   4      211.67      154.79    137.71 o 
   8  -4   4      308.62      321.37    135.57 o 
  -7  -3   4      727.27      658.60    346.47 o 
  -6  -3   4      260.34      283.20    130.31 o 
  -5  -3   4      577.36      578.18    169.06 o 
  -4  -3   4       13.93       15.89     31.57 o 
  -3  -3   4      571.49      492.41     39.14 o 
  -2  -3   4     1154.45     1171.04     82.97 o 
  -1  -3   4     1143.33     1136.19    116.94 o 
   0  -3   4      767.13      913.58     62.40 o 
   1  -3   4       54.60       33.06     15.58 o 
   2  -3   4        0.77        0.19      5.78 o 
   3  -3   4       71.49       84.69     14.85 o 
   4  -3   4       21.03       16.78      9.98 o 
   5  -3   4        0.15        2.06      3.09 o 
   6  -3   4      611.68      625.11    105.03 o 
   7  -3   4      213.19      256.14     74.70 o 
   8  -3   4      410.12      466.66    136.27 o 
  -8  -2   4       27.54       14.08     36.86 o 
  -7  -2   4      245.89      137.21    197.77 o 
  -6  -2   4      185.14      172.54    195.33 o 
  -5  -2   4       23.31        5.78     38.68 o 
  -4  -2   4     2947.73     3455.90    318.46 o 
  -3  -2   4      713.18      669.23     73.59 o 
  -2  -2   4       33.01       31.96     13.09 o 
  -1  -2   4      462.31      411.93     19.44 o 
   0  -2   4    10646.26     9594.64    254.85 o 
   1  -2   4     1194.92     1243.08     51.56 o 
   2  -2   4     1068.95     1084.30     28.68 o 
   3  -2   4     4645.33     4797.21    226.39 o 
   4  -2   4       10.97       10.43      7.78 o 
   5  -2   4      554.14      512.67     48.50 o 
   6  -2   4      913.29      930.53    149.15 o 
   7  -2   4       48.54       39.17     50.36 o 
   8  -2   4      134.65       55.54    191.22 o 
  -8  -1   4      225.13      151.64     83.83 o 
  -7  -1   4      820.74      773.78    306.41 o 
  -6  -1   4        6.56        5.64     20.91 o 
  -5  -1   4        2.65        6.14      7.13 o 
  -4  -1   4      734.17      811.55     66.49 o 
  -3  -1   4      209.21      195.07     18.53 o 
  -2  -1   4     3351.47     3595.86    120.14 o 
  -1  -1   4     1639.97     1585.35     50.75 o 
   0  -1   4      297.61      290.13     16.97 o 
   1  -1   4     2646.87     2217.88    114.40 o 
   2  -1   4     4343.43     4537.75    151.84 o 
   3  -1   4     6008.77     6544.88    148.33 o 
   4  -1   4        0.01        4.98      5.45 o 
   5  -1   4       27.64       27.83     11.28 o 
   6  -1   4      166.00      167.85     36.30 o 
   7  -1   4       64.65       44.70     31.96 o 
   8  -1   4       14.34       13.94     52.47 o 
  -8   0   4      390.40      267.45    334.49 o 
  -7   0   4        8.69        8.99     38.88 o 
  -6   0   4     1338.56     1232.05     77.00 o 
  -5   0   4     1062.21     1060.11     72.53 o 
  -4   0   4      329.01      335.90     28.07 o 
  -3   0   4      577.00      604.66     34.03 o 
  -2   0   4       14.80        6.60     11.03 o 
  -1   0   4     7713.16     8905.52    316.51 o 
   0   0   4      944.84      828.85     62.43 o 
   1   0   4     2590.98     2246.84    103.57 o 
   2   0   4       69.96       53.98      8.68 o 
   3   0   4      234.75      227.65     13.23 o 
   4   0   4       47.58       51.97     20.20 o 
   5   0   4      695.78      671.55     30.83 o 
   6   0   4      412.87      448.58     82.49 o 
   7   0   4       95.04       74.91    120.83 o 
   8   0   4      216.75      119.23    148.99 o 
  -8   1   4      987.74     1003.89    402.57 o 
  -7   1   4        0.03        0.14     19.23 o 
  -6   1   4      796.90      738.08     48.45 o 
  -5   1   4      458.31      486.41     45.88 o 
  -4   1   4        2.81        6.00      7.56 o 
  -3   1   4      313.10      321.18     35.50 o 
  -2   1   4       53.73       55.03     20.57 o 
  -1   1   4     5052.40     5196.59    155.30 o 
   0   1   4      772.25      773.69     29.60 o 
   1   1   4     2229.34     2108.94     68.98 o 
   2   1   4      154.02      137.90     10.55 o 
   3   1   4        1.29        4.66      6.16 o 
   4   1   4     1818.46     1478.55    152.55 o 
   5   1   4       79.82       51.23     26.79 o 
   6   1   4      202.93      187.15     55.73 o 
   7   1   4       10.59        3.69     25.50 o 
   8   1   4      138.26      101.32    111.36 o 
  -8   2   4       18.57       16.24     32.89 o 
  -7   2   4       52.70       53.54     41.58 o 
  -6   2   4      690.06      672.53     72.85 o 
  -5   2   4      198.52      174.80     69.16 o 
  -4   2   4      980.67     1041.89     72.40 o 
  -3   2   4     4828.16     5522.12    214.53 o 
  -2   2   4        0.26        1.06      7.74 o 
  -1   2   4     3059.92     3026.95    203.92 o 
   0   2   4     1337.60     1288.25     51.73 o 
   1   2   4      140.72      119.75     12.27 o 
   2   2   4     1150.08     1074.52     41.24 o 
   3   2   4        2.74        4.57      5.55 o 
   4   2   4     2751.59     1043.79    773.44 o 
   5   2   4       94.21       91.52     19.50 o 
   6   2   4      137.52      137.69    119.36 o 
   7   2   4       96.36       61.74    132.47 o 
  -8   3   4      426.82      343.48    244.04 o 
  -7   3   4      103.64       72.12     69.48 o 
  -6   3   4       52.89       37.56     40.21 o 
  -5   3   4      457.49      467.73    215.19 o 
  -4   3   4     1063.37     1221.02    130.31 o 
  -3   3   4     4851.78     5932.72   1619.55 o 
  -2   3   4      363.68      419.37     70.80 o 
  -1   3   4     1211.56     1252.13     63.90 o 
   0   3   4        2.81        1.74      4.14 o 
   1   3   4     2341.99     2200.35    130.95 o 
   2   3   4      794.96      824.54     34.87 o 
   3   3   4      786.12      804.04     49.52 o 
   4   3   4       80.72       39.66     30.58 o 
   5   3   4      178.18      217.44     49.25 o 
   6   3   4       10.04        1.00     15.55 o 
   7   3   4      389.19      426.54    222.78 o 
  -8   4   4       26.95       13.10     33.59 o 
  -7   4   4      104.52       92.05     99.51 o 
  -6   4   4      396.03      398.11    108.22 o 
  -5   4   4       42.80       36.86     50.03 o 
  -4   4   4      650.70      718.66    115.33 o 
  -3   4   4       55.60       68.46     42.53 o 
  -2   4   4     1092.97     1150.82     75.19 o 
  -1   4   4       30.50       31.80     23.27 o 
   0   4   4     5362.36     5451.05    855.74 o 
   1   4   4      524.09      576.54     40.81 o 
   2   4   4      318.59      310.98     54.48 o 
   3   4   4       50.03       64.36     36.76 o 
   4   4   4        2.21        4.20     12.49 o 
   5   4   4       41.42       25.60     28.76 o 
   6   4   4       19.69        5.88     14.39 o 
  -8   5   4        9.80        7.94     27.87 o 
  -7   5   4      242.21      204.74    223.41 o 
  -6   5   4      102.73       65.09     60.63 o 
  -5   5   4      215.79      209.91     72.48 o 
  -4   5   4      115.73       83.79     65.52 o 
  -3   5   4        0.91        2.23      9.85 o 
  -2   5   4       54.32       36.73     24.30 o 
  -1   5   4      146.98      132.92     42.06 o 
   0   5   4     1049.20      983.69     69.13 o 
   1   5   4     1172.62     1244.87     68.13 o 
   2   5   4      249.19      282.96     59.60 o 
   3   5   4      228.03      238.75     61.26 o 
   4   5   4      359.80      422.37    143.41 o 
   5   5   4      163.94      121.56    141.40 o 
   6   5   4      225.87      206.81    103.37 o 
  -7   6   4       45.00       37.96     35.30 o 
  -6   6   4      417.69      338.66    161.14 o 
  -5   6   4       28.75       11.29     12.85 o 
  -4   6   4      310.13      341.16     69.46 o 
  -3   6   4      182.66      134.06     42.12 o 
  -2   6   4       19.78        7.78     11.76 o 
  -1   6   4      222.31      181.51     40.40 o 
   0   6   4     1342.14     1288.56    120.74 o 
   1   6   4      819.29      981.07     64.50 o 
   2   6   4       12.76        2.26     17.06 o 
   3   6   4      106.70      135.69     92.32 o 
   4   6   4      126.80       70.32     76.05 o 
   5   6   4      278.66      294.52    125.74 o 
  -7   7   4      212.67      147.09     81.24 o 
  -6   7   4      278.65      212.96    216.72 o 
  -5   7   4      248.11      193.51     67.63 o 
  -4   7   4      331.62      361.48    176.43 o 
  -3   7   4      227.66      196.07     47.97 o 
  -2   7   4      216.33      176.30     48.70 o 
  -1   7   4      153.10       99.18     46.90 o 
   0   7   4      462.53      494.39     95.08 o 
   1   7   4       27.00       16.78     18.13 o 
   2   7   4      265.75      373.29    145.74 o 
   3   7   4        7.83        4.29      9.75 o 
   4   7   4       18.27       19.35     29.16 o 
  -6   8   4        0.08        3.85     18.51 o 
  -5   8   4       94.46       43.33     41.51 o 
  -4   8   4       35.94       13.27     22.86 o 
  -3   8   4      350.27      294.51    146.09 o 
  -2   8   4       27.71       10.31     29.15 o 
  -1   8   4        3.51        5.05     14.00 o 
   0   8   4       85.63       62.42     32.10 o 
   1   8   4      196.87      201.81     88.42 o 
   2   8   4      429.69      483.76    119.13 o 
  -4   9   4      646.47      440.28    252.97 o 
  -3   9   4       90.87       87.27     63.07 o 
  -2   9   4       99.61       62.74     42.89 o 
  -1   9   4        0.47        7.22     22.43 o 
   0   9   4      194.38      213.95    145.18 o 
   1   9   4       45.00       29.50     21.83 o 
   1 -10   5      176.07      225.38    143.47 o 
   2 -10   5        1.46        6.15     22.23 o 
   3 -10   5      548.96      811.20    285.33 o 
  -2  -9   5       24.78       19.58     44.95 o 
  -1  -9   5       68.37       71.03     75.92 o 
   0  -9   5       95.13      107.98     71.92 o 
   1  -9   5       87.35      307.66    148.29 o 
   2  -9   5      129.75      150.06     73.29 o 
   3  -9   5       52.81       34.55     35.05 o 
   4  -9   5      389.29      383.02    180.55 o 
   5  -9   5       68.04       22.12     29.37 o 
  -3  -8   5       18.95       12.75     33.52 o 
  -2  -8   5      156.28      163.10    109.34 o 
  -1  -8   5       54.18       69.67     52.40 o 
   0  -8   5        8.49        7.71     29.29 o 
   1  -8   5      359.28      365.39    114.27 o 
   2  -8   5      668.30      856.44    200.28 o 
   3  -8   5        0.01        2.35     19.40 o 
   4  -8   5       88.27      107.80     66.74 o 
   5  -8   5       17.04        5.42     16.30 o 
   6  -8   5        0.71        5.34     11.87 o 
  -5  -7   5        2.32       -2.72     38.26 o 
  -4  -7   5       18.92       14.84     36.93 o 
  -3  -7   5       73.62       50.51     48.40 o 
  -2  -7   5      259.51      304.73    118.45 o 
  -1  -7   5      284.39      301.87    116.91 o 
   0  -7   5      540.04      571.26    140.08 o 
   1  -7   5       75.15       83.69     35.48 o 
   2  -7   5      157.85      260.59    125.60 o 
   3  -7   5      401.70      484.71    116.12 o 
   4  -7   5      206.93      236.82     86.51 o 
   5  -7   5        0.63        4.94     21.27 o 
   6  -7   5       64.57       68.36     61.18 o 
   7  -7   5        1.43       -2.23     37.21 o 
  -5  -6   5       82.60       20.35     68.43 o 
  -4  -6   5      148.24      165.64    170.52 o 
  -3  -6   5     1472.12     1574.71    208.85 o 
  -2  -6   5      181.64      191.34    125.60 o 
  -1  -6   5      228.34      267.79     76.84 o 
   0  -6   5      398.22      487.65     60.06 o 
   1  -6   5      178.86      143.51     45.90 o 
   2  -6   5       10.33        8.31      5.91 o 
   3  -6   5      189.62      126.60     86.01 o 
   4  -6   5       45.61       14.02     23.06 o 
   5  -6   5      390.31      338.01    109.96 o 
   6  -6   5       84.40      134.43     89.26 o 
   7  -6   5        7.74       16.93     33.94 o 
  -6  -5   5       19.86       15.05     35.54 o 
  -5  -5   5      188.11       93.10    130.45 o 
  -4  -5   5      244.44      171.70     44.56 o 
  -3  -5   5     1230.37     1173.35     72.89 o 
  -2  -5   5      126.60      137.82     54.77 o 
  -1  -5   5     2076.60     2528.42    166.51 o 
   0  -5   5      152.90      210.99     60.47 o 
   1  -5   5       69.47       89.10     37.54 o 
   2  -5   5       11.14       10.47      7.79 o 
   3  -5   5       47.14       67.35     25.24 o 
   4  -5   5      535.02      504.46     52.02 o 
   5  -5   5        5.17        3.50      9.61 o 
   6  -5   5      173.65      171.25     54.47 o 
   7  -5   5        3.06        6.02     11.66 o 
   8  -5   5       14.39       22.23     25.99 o 
  -7  -4   5       17.28       -0.07     36.72 o 
  -6  -4   5      110.45       71.78     70.59 o 
  -5  -4   5     1481.90     1652.38    416.30 o 
  -4  -4   5        3.96        3.14      6.45 o 
  -3  -4   5     1096.56      945.57     80.58 o 
  -2  -4   5      111.13      118.36     45.58 o 
  -1  -4   5      318.78      413.42     42.95 o 
   0  -4   5        0.18       -0.85     19.67 o 
   1  -4   5        2.31        3.80      6.91 o 
   2  -4   5      241.01      268.27     21.09 o 
   3  -4   5       13.46        3.11      6.09 o 
   4  -4   5      107.71       85.17     42.36 o 
   5  -4   5      289.25      298.44     37.38 o 
   6  -4   5      115.23       99.00     48.33 o 
   7  -4   5      265.86      288.71     98.42 o 
   8  -4   5      432.96      222.56    149.08 o 
  -7  -3   5       92.64       88.99     84.39 o 
  -6  -3   5        4.31        2.02     20.91 o 
  -5  -3   5       33.83       20.28     67.32 o 
  -4  -3   5      581.40      502.30     64.98 o 
  -3  -3   5        0.01        1.72      5.31 o 
  -2  -3   5     6041.71     6085.57    952.68 o 
  -1  -3   5     1923.66     2036.87     71.28 o 
   0  -3   5     3276.14     3073.59    146.22 o 
   1  -3   5        8.93        7.67      6.90 o 
   2  -3   5     1261.58     1357.21     51.34 o 
   3  -3   5        3.33        3.29      6.57 o 
   4  -3   5     1049.19     1158.15     57.95 o 
   5  -3   5      307.32      322.35     49.50 o 
   6  -3   5      816.90      823.76    164.10 o 
   7  -3   5      113.37      102.50    115.71 o 
   8  -3   5      492.93      320.74    134.98 o 
  -8  -2   5        1.21       -0.07     40.84 o 
  -7  -2   5     1583.56     1429.52    497.27 o 
  -6  -2   5      167.90      111.78    156.03 o 
  -5  -2   5      242.05      256.86    105.50 o 
  -4  -2   5      292.79      300.06     34.87 o 
  -3  -2   5      617.77      562.20     69.27 o 
  -2  -2   5     1528.23     1804.71    108.16 o 
  -1  -2   5      585.50      491.84     23.75 o 
   0  -2   5     3186.67     3053.63    137.37 o 
   1  -2   5      766.74      655.19     25.83 o 
   2  -2   5        0.06        3.09      4.81 o 
   3  -2   5     1068.14      728.79    117.00 o 
   4  -2   5     1014.86      750.18    131.69 o 
   5  -2   5     1913.61     1843.35    245.44 o 
   6  -2   5      379.80      350.53     69.26 o 
   7  -2   5       29.99       16.71     26.65 o 
   8  -2   5      101.46       12.13     33.45 o 
  -8  -1   5       88.55       67.94     98.40 o 
  -7  -1   5      360.74      338.74    151.43 o 
  -6  -1   5      292.68      180.92     57.39 o 
  -5  -1   5      673.01      561.90     55.15 o 
  -4  -1   5      579.46      573.18     36.95 o 
  -3  -1   5      912.21      946.34     65.53 o 
  -2  -1   5      257.69      294.41     20.56 o 
  -1  -1   5     3060.04     2978.88    100.58 o 
   0  -1   5      683.07      689.01     30.12 o 
   1  -1   5     1148.53      888.60     40.56 o 
   2  -1   5      240.18      276.48     20.30 o 
   3  -1   5     3954.32     4163.27    131.59 o 
   4  -1   5       46.87       57.61     36.81 o 
   5  -1   5      490.54      504.34     68.22 o 
   6  -1   5        4.91        3.78     10.61 o 
   7  -1   5      161.00      206.98    103.79 o 
   8  -1   5        4.99        9.62     26.20 o 
  -8   0   5      149.15      101.81    107.94 o 
  -7   0   5        3.54       -1.18     40.28 o 
  -6   0   5     1211.02     1103.15    178.99 o 
  -5   0   5        2.39        3.10      7.22 o 
  -4   0   5     2713.64     2797.41     68.59 o 
  -3   0   5     2477.18     2778.10    111.45 o 
  -2   0   5      153.42      110.07     17.35 o 
  -1   0   5        0.16        0.11      8.47 o 
   0   0   5       55.22       43.28     21.29 o 
   1   0   5       88.01       79.38     14.95 o 
   2   0   5      214.41      222.01     14.61 o 
   3   0   5       15.95        9.67      5.63 o 
   4   0   5     1169.57     1042.59     64.15 o 
   5   0   5      407.98      356.75     32.19 o 
   6   0   5      988.00     1090.78    119.83 o 
   7   0   5      319.12      270.94    108.56 o 
   8   0   5      270.38      253.03    122.44 o 
  -8   1   5      179.65      122.99    155.33 o 
  -7   1   5      593.03      601.17    174.50 o 
  -6   1   5      435.75      395.82     72.71 o 
  -5   1   5       43.83       30.63     21.36 o 
  -4   1   5        3.94        3.69      8.43 o 
  -3   1   5      466.85      497.71     42.42 o 
  -2   1   5      968.17     1039.14     83.32 o 
  -1   1   5     6374.13     6926.53    376.36 o 
   0   1   5     3472.30     3499.38    118.58 o 
   1   1   5      191.18      169.20     17.92 o 
   2   1   5     2388.15     2419.81    144.03 o 
   3   1   5       65.53       55.15     18.61 o 
   4   1   5     1579.65     1530.34     67.23 o 
   5   1   5       75.15       49.54     27.55 o 
   6   1   5     1491.88     1546.01    179.63 o 
   7   1   5        0.55       36.17     52.68 o 
  -8   2   5      428.08      330.66    170.10 o 
  -7   2   5      124.10       99.94     68.60 o 
  -6   2   5        2.57        0.16     14.88 o 
  -5   2   5      985.45     1053.64     84.58 o 
  -4   2   5        1.34        3.19     16.11 o 
  -3   2   5      122.43      130.25     53.43 o 
  -2   2   5       81.00       75.57     42.97 o 
  -1   2   5     5986.48     6544.42    468.42 o 
   0   2   5      255.19      284.83     24.71 o 
   1   2   5      150.20      150.12     21.04 o 
   2   2   5       93.37       83.79     24.99 o 
   3   2   5     2204.58     2414.95     62.14 o 
   4   2   5      546.10      343.33     81.58 o 
   5   2   5      199.93      188.55     54.64 o 
   6   2   5       43.88       27.56     34.74 o 
   7   2   5      213.60      213.10    319.86 o 
  -8   3   5      462.53      402.50    225.08 o 
  -7   3   5        3.35        8.71     28.71 o 
  -6   3   5        0.15       -0.21     38.40 o 
  -5   3   5      745.30      858.10    155.33 o 
  -4   3   5     1409.16     1667.50    186.41 o 
  -3   3   5      528.91      570.37     76.79 o 
  -2   3   5     1979.89     2508.32    131.36 o 
  -1   3   5       30.10       30.46     22.78 o 
   0   3   5     1422.32     1484.95     64.51 o 
   1   3   5      229.71      237.23     29.76 o 
   2   3   5      492.54      549.89     40.18 o 
   3   3   5      136.45      154.96     44.78 o 
   4   3   5      518.25      565.14     50.36 o 
   5   3   5       88.77       84.50     48.11 o 
   6   3   5      480.31      453.92    141.77 o 
   7   3   5      143.51      140.42    187.24 o 
  -8   4   5        3.15       16.72     38.05 o 
  -7   4   5      154.98      167.94    104.88 o 
  -6   4   5       35.14       43.07     66.83 o 
  -5   4   5        4.87        2.16     29.06 o 
  -4   4   5      316.70      405.43    176.23 o 
  -3   4   5      269.08      353.79    178.67 o 
  -2   4   5       46.30       28.62     23.59 o 
  -1   4   5      261.76      254.53     40.65 o 
   0   4   5      317.49      286.23     33.59 o 
   1   4   5       71.40       50.61     34.08 o 
   2   4   5      845.60      917.70     66.50 o 
   3   4   5      506.51      605.55     59.56 o 
   4   4   5      421.62      505.26     73.01 o 
   5   4   5       62.20       45.43     47.62 o 
   6   4   5      316.35      223.44     81.34 o 
  -8   5   5       20.80        5.64     21.32 o 
  -7   5   5      194.49      191.29    102.86 o 
  -6   5   5      114.89      148.08     87.87 o 
  -5   5   5       33.74       29.34     44.67 o 
  -4   5   5      409.43      438.10     86.28 o 
  -3   5   5      332.99      421.71     47.74 o 
  -2   5   5      726.30      809.22     52.37 o 
  -1   5   5      186.83      181.92     39.35 o 
   0   5   5       16.04        5.64      9.73 o 
   1   5   5        9.73        5.15     11.59 o 
   2   5   5      834.05      966.71     58.78 o 
   3   5   5      235.85      353.24     77.42 o 
   4   5   5      223.67      242.06    109.85 o 
   5   5   5       42.96       21.16     27.76 o 
  -7   6   5       74.71       84.17     48.53 o 
  -6   6   5      109.25       62.97     60.28 o 
  -5   6   5      400.11      371.94     95.40 o 
  -4   6   5       93.70       84.17     43.54 o 
  -3   6   5     1601.30     1272.58    252.09 o 
  -2   6   5      134.36      126.18     57.47 o 
  -1   6   5      849.67      938.52     74.42 o 
   0   6   5       54.04       20.64     23.58 o 
   1   6   5      245.03      246.47     85.22 o 
   2   6   5      646.88      794.20    138.41 o 
   3   6   5        0.88        7.04     16.22 o 
   4   6   5      430.16      623.26    376.16 o 
   5   6   5       10.86        3.95     14.32 o 
  -7   7   5       20.51       14.01     21.52 o 
  -6   7   5      542.56      467.22    150.71 o 
  -5   7   5     1110.11     1210.18    133.34 o 
  -4   7   5        0.73       -1.77     24.26 o 
  -3   7   5       41.84       14.92     13.39 o 
  -2   7   5      170.15      144.26     61.85 o 
  -1   7   5     1148.94     1232.52    141.41 o 
   0   7   5      248.56      207.50     85.62 o 
   1   7   5       11.39        9.58     12.10 o 
   2   7   5        0.02       -0.71     15.91 o 
   3   7   5      105.38       75.92     59.06 o 
  -6   8   5      148.27       96.96     65.49 o 
  -5   8   5       97.51       22.91     29.63 o 
  -4   8   5        8.32       10.93     18.72 o 
  -3   8   5      137.99      121.13     65.85 o 
  -2   8   5      818.64      786.93    152.08 o 
  -1   8   5       29.95       18.81     21.26 o 
   0   8   5      131.01      126.61     56.34 o 
   1   8   5      109.82       79.20     63.09 o 
   2   8   5       28.20       36.97     38.74 o 
  -4   9   5       19.44        8.97     19.65 o 
  -3   9   5        0.36        0.91     18.90 o 
  -2   9   5        4.07        6.42     15.54 o 
  -1   9   5       22.90       19.41     28.03 o 
   0   9   5       14.76       10.64     20.59 o 
   1 -10   6      127.52      163.78    104.11 o 
   2 -10   6      222.26      215.82    177.21 o 
  -2  -9   6      219.41      164.81    101.60 o 
  -1  -9   6        5.63        3.62     13.26 o 
   0  -9   6       13.58       16.14     27.64 o 
   1  -9   6       93.50      134.50     75.29 o 
   2  -9   6        0.49       11.12     24.09 o 
   3  -9   6      222.21      215.45    128.26 o 
   4  -9   6       58.14       98.73     64.47 o 
   5  -9   6        0.10        5.30     14.04 o 
  -3  -8   6       10.46        4.46     23.34 o 
  -2  -8   6        2.28       11.97     33.13 o 
  -1  -8   6       19.48       18.56     23.89 o 
   0  -8   6      597.22      715.21    204.00 o 
   1  -8   6      104.85      106.82     63.56 o 
   2  -8   6      328.19      379.85    137.05 o 
   3  -8   6      879.54     1192.37    269.86 o 
   4  -8   6      276.20      358.80    115.49 o 
   5  -8   6       29.36       46.72     46.02 o 
   6  -8   6       26.59       22.79     28.54 o 
  -4  -7   6      623.84      607.66    233.72 o 
  -3  -7   6       12.92        7.65     11.14 o 
  -2  -7   6      188.42      239.63    116.32 o 
  -1  -7   6      964.02     1206.95    172.06 o 
   0  -7   6        0.11        6.31     19.40 o 
   1  -7   6      145.10      138.66     51.65 o 
   2  -7   6      497.52      566.55    124.26 o 
   3  -7   6      496.41      547.21     92.64 o 
   4  -7   6      228.78      279.99    116.25 o 
   5  -7   6       95.36       72.37     53.90 o 
   6  -7   6       59.25       54.29     49.32 o 
   7  -7   6       16.47       22.44     35.75 o 
  -5  -6   6       45.26       18.40     45.23 o 
  -4  -6   6        1.44       -4.74     44.32 o 
  -3  -6   6      204.97      158.96    100.87 o 
  -2  -6   6       11.89        8.20     26.66 o 
  -1  -6   6     1264.72     1688.02    189.21 o 
   0  -6   6      521.80      675.96    116.69 o 
   1  -6   6      461.69      417.11    117.82 o 
   2  -6   6      687.83      723.46    147.07 o 
   3  -6   6        4.26        5.44      7.32 o 
   4  -6   6      647.15      518.22    130.90 o 
   5  -6   6      162.38      231.86     60.18 o 
   6  -6   6      432.17      431.12    132.63 o 
   7  -6   6       18.91        6.69     23.21 o 
  -6  -5   6      290.04      288.29    282.57 o 
  -5  -5   6       97.32       83.83    137.84 o 
  -4  -5   6      341.49      297.14     72.73 o 
  -3  -5   6     1716.24     1119.20    316.66 o 
  -2  -5   6      231.38      253.32     95.02 o 
  -1  -5   6     2229.50     2924.68    118.60 o 
   0  -5   6      322.03      427.18     75.71 o 
   1  -5   6       23.00       14.43     18.85 o 
   2  -5   6      761.16      836.42     55.67 o 
   3  -5   6        8.41        5.48      6.44 o 
   4  -5   6       20.94       32.60     33.30 o 
   5  -5   6      149.74      134.84     48.25 o 
   6  -5   6       20.02        9.90     10.50 o 
   7  -5   6       53.26       87.52    101.25 o 
   8  -5   6       12.62        6.48     30.59 o 
  -7  -4   6        5.28        4.39     45.99 o 
  -6  -4   6        0.07       -0.35     26.27 o 
  -5  -4   6      861.20      953.36    279.79 o 
  -4  -4   6      789.64      583.69    140.14 o 
  -3  -4   6        8.30        7.52     10.61 o 
  -2  -4   6     1040.62     1078.66     67.54 o 
  -1  -4   6      824.95      867.14     99.58 o 
   0  -4   6     1878.87     2541.14    126.13 o 
   1  -4   6     1570.00     2024.75    247.00 o 
   2  -4   6     1441.91     1416.25     49.48 o 
   3  -4   6        1.51        2.28      6.24 o 
   4  -4   6       54.73       68.28     36.45 o 
   5  -4   6       75.93       51.60     31.73 o 
   6  -4   6       17.48        6.60     21.19 o 
   7  -4   6        0.22        2.93     18.75 o 
   8  -4   6      194.18      193.02    122.93 o 
  -7  -3   6      617.32      527.80    233.65 o 
  -6  -3   6        6.66        3.62     41.32 o 
  -5  -3   6     1350.24     1458.51    412.12 o 
  -4  -3   6      124.34       97.16     59.09 o 
  -3  -3   6      104.36       93.79     37.06 o 
  -2  -3   6       57.68      105.32     32.37 o 
  -1  -3   6      126.76      118.40     24.80 o 
   0  -3   6     5518.58     5567.38    147.76 o 
   1  -3   6       19.18       14.90     10.62 o 
   2  -3   6     1600.42     1709.80     60.35 o 
   3  -3   6      598.27      576.96     80.03 o 
   4  -3   6      403.57      359.36     56.64 o 
   5  -3   6      292.81      168.70     70.14 o 
   6  -3   6      662.39      760.51    113.67 o 
   7  -3   6      461.50      722.73    172.04 o 
   8  -3   6       95.03       53.31     63.31 o 
  -8  -2   6      393.63      289.05    143.76 o 
  -7  -2   6      946.56      777.62    291.63 o 
  -6  -2   6      314.80      307.80    159.44 o 
  -5  -2   6     1074.85      825.16     83.99 o 
  -4  -2   6      165.60      180.64     45.22 o 
  -3  -2   6       11.04        6.83      6.87 o 
  -2  -2   6     4243.32     4094.11    323.66 o 
  -1  -2   6      853.46      833.51     44.21 o 
   0  -2   6     2451.56     2481.30     79.05 o 
   1  -2   6        5.61        4.61      5.51 o 
   2  -2   6     2426.25     2182.12    126.27 o 
   3  -2   6     1179.94     1322.81     63.06 o 
   4  -2   6        2.47        0.98     16.12 o 
   5  -2   6      534.12      624.31     83.15 o 
   6  -2   6      540.97      636.44     99.08 o 
   7  -2   6      468.67      688.63    183.95 o 
   8  -2   6       24.86        9.77     14.17 o 
  -8  -1   6       40.64       22.23     42.02 o 
  -7  -1   6        5.88        8.64     38.68 o 
  -6  -1   6      139.55       92.79     47.39 o 
  -5  -1   6     1476.53     1346.45    122.44 o 
  -4  -1   6     1201.05     1181.05     84.73 o 
  -3  -1   6        9.72        3.19      7.58 o 
  -2  -1   6     2950.90     3077.28    132.63 o 
  -1  -1   6     4479.07     4448.65    182.17 o 
   0  -1   6      104.38       86.95     31.23 o 
   1  -1   6      887.35      756.56     33.79 o 
   2  -1   6      185.68      199.99     25.37 o 
   3  -1   6       73.89      128.18     26.63 o 
   4  -1   6      256.39      245.96     39.00 o 
   5  -1   6      453.07      438.28     62.88 o 
   6  -1   6     1207.29     1528.39    234.02 o 
   7  -1   6        0.80        8.04     13.62 o 
   8  -1   6      483.06      641.10    287.31 o 
  -8   0   6       30.06        6.76     25.09 o 
  -7   0   6        5.35        3.55     23.76 o 
  -6   0   6       94.15       75.60     72.45 o 
  -5   0   6       90.93       86.77     32.99 o 
  -4   0   6      372.99      344.89     30.91 o 
  -3   0   6      182.01      245.68     39.37 o 
  -2   0   6      691.19      702.95     44.46 o 
  -1   0   6     5476.23     6178.42    252.95 o 
   0   0   6      724.11      776.59     34.72 o 
   1   0   6     3893.54     3436.71    448.67 o 
   2   0   6      577.40      521.89     23.27 o 
   3   0   6      599.89      265.23    204.44 o 
   4   0   6       92.45       59.07     18.90 o 
   5   0   6       78.89       36.98     20.54 o 
   6   0   6      894.66      942.68    185.50 o 
   7   0   6       35.22       11.83     17.83 o 
   8   0   6       98.15       56.17    142.85 o 
  -8   1   6     1999.95     1812.44    304.59 o 
  -7   1   6      222.95      189.79     82.14 o 
  -6   1   6      346.44      344.84    104.07 o 
  -5   1   6       32.66       34.99     31.11 o 
  -4   1   6       16.32       14.85     17.95 o 
  -3   1   6       30.31       46.95     29.05 o 
  -2   1   6       76.08      104.61     46.98 o 
  -1   1   6      245.27      259.74     31.50 o 
   0   1   6     1258.57     1327.04     57.53 o 
   1   1   6      280.88      281.62     19.87 o 
   2   1   6      133.98      163.09     24.07 o 
   3   1   6      145.47      150.87     23.02 o 
   4   1   6       83.11       89.12     26.68 o 
   5   1   6      987.95      926.24    132.60 o 
   6   1   6       60.47       37.50     32.16 o 
   7   1   6      155.38      151.36    258.18 o 
  -8   2   6      363.45      230.94    244.46 o 
  -7   2   6      984.90      890.24    213.50 o 
  -6   2   6        0.00       -0.24     20.84 o 
  -5   2   6        0.92        4.90     13.66 o 
  -4   2   6      199.51      236.65     61.38 o 
  -3   2   6      296.50      285.80     41.98 o 
  -2   2   6     2064.61     2105.12    119.23 o 
  -1   2   6      184.49      222.57     56.31 o 
   0   2   6     1231.86     1545.90     66.91 o 
   1   2   6      875.68      921.29     40.54 o 
   2   2   6      292.98      327.38     33.02 o 
   3   2   6        2.51        5.36      8.22 o 
   4   2   6     1302.97      860.17    309.51 o 
   5   2   6        3.25        0.04      9.36 o 
   6   2   6      148.74      150.52    195.75 o 
   7   2   6       24.19       29.20     61.81 o 
  -8   3   6       87.64       28.78     81.11 o 
  -7   3   6      251.42      143.91    119.56 o 
  -6   3   6      285.19      241.74     77.00 o 
  -5   3   6       56.79       71.15     59.51 o 
  -4   3   6      248.03      377.83    163.62 o 
  -3   3   6      546.76      582.85     75.26 o 
  -1   3   6      394.57      522.13     39.01 o 
   0   3   6       40.99       52.11     34.35 o 
   1   3   6        1.53        1.96      8.14 o 
   2   3   6       62.44       73.12     43.68 o 
   3   3   6       47.09       37.05     37.54 o 
   4   3   6      191.17      220.48     94.39 o 
   5   3   6      264.36      310.93     75.91 o 
   6   3   6        0.15       -9.55     48.15 o 
  -8   4   6       97.18       37.28     76.86 o 
  -7   4   6      156.61      129.34     71.92 o 
  -6   4   6      699.49      677.06    213.93 o 
  -5   4   6      277.26      268.50    143.55 o 
  -4   4   6        2.64       10.87     39.09 o 
  -3   4   6       72.08       59.16     63.27 o 
  -2   4   6     1850.70     2084.27    119.06 o 
  -1   4   6       17.10       18.88     19.29 o 
   0   4   6       13.91        5.19     12.31 o 
   1   4   6      368.44      394.29     42.94 o 
   2   4   6      161.37      154.82     42.07 o 
   3   4   6       75.81       88.58     37.62 o 
   4   4   6      672.38      876.99    153.45 o 
   5   4   6      135.12      114.51     87.59 o 
   6   4   6        2.74       13.10     36.65 o 
  -8   5   6       59.18       15.05     25.23 o 
  -7   5   6       76.54       50.80     64.88 o 
  -6   5   6       51.81       18.61     43.27 o 
  -5   5   6      382.77      436.09    187.17 o 
  -4   5   6        1.05       11.61     25.09 o 
  -3   5   6      594.98      667.87     84.06 o 
  -2   5   6       15.83       11.73     19.46 o 
  -1   5   6       12.50        8.79     12.26 o 
   0   5   6      274.21      280.71     53.64 o 
   1   5   6     1029.56     1285.28    120.49 o 
   2   5   6        2.64        5.16     12.23 o 
   3   5   6      321.67      345.41     87.41 o 
   4   5   6      150.39      169.16     63.76 o 
   5   5   6       24.67       12.00     21.77 o 
  -7   6   6      120.35       60.37     39.21 o 
  -6   6   6      116.96      101.62     71.79 o 
  -5   6   6      309.68      269.93     73.85 o 
  -4   6   6     1094.78     1124.27    130.78 o 
  -3   6   6     1471.82     1439.66    282.99 o 
  -2   6   6        0.95        2.17      9.00 o 
  -1   6   6        0.99        0.67     18.43 o 
   0   6   6      355.17      370.32    109.58 o 
   1   6   6      550.86      623.10     88.21 o 
   2   6   6      150.61      149.06     86.76 o 
   3   6   6      207.94      183.42    114.50 o 
   4   6   6       27.07       18.68     27.58 o 
  -6   7   6       67.54       23.70     32.37 o 
  -5   7   6       16.81        5.34     21.10 o 
  -4   7   6        0.34        0.30     21.42 o 
  -3   7   6      108.21       79.15     38.89 o 
  -2   7   6      399.11      410.26     97.00 o 
  -1   7   6       42.61       37.38     36.52 o 
   0   7   6      779.46     1034.26    126.19 o 
   1   7   6      171.20      157.96     77.92 o 
   2   7   6      366.61      453.44    154.63 o 
   3   7   6      109.73       68.08     80.40 o 
  -5   8   6      250.49      280.33    166.21 o 
  -4   8   6      255.31      238.44     88.88 o 
  -3   8   6        8.98        9.91     26.56 o 
  -2   8   6        1.21       -1.15     14.25 o 
  -1   8   6       18.66       11.16     15.88 o 
   0   8   6       22.46        7.92     16.84 o 
   1   8   6       37.51       24.59     22.43 o 
   2   8   6        2.70        5.54     12.77 o 
  -3   9   6        9.43        3.15     24.23 o 
  -2   9   6       29.28       18.71     29.86 o 
  -1   9   6       17.87       10.39     20.41 o 
  -1  -9   7      124.80      110.98     96.18 o 
   0  -9   7        1.76        4.80     21.31 o 
   1  -9   7        2.35        5.10     13.19 o 
   2  -9   7       11.59        4.80     22.99 o 
   3  -9   7       89.46       76.25     80.99 o 
   4  -9   7       51.38       46.05     57.23 o 
  -3  -8   7        1.73        1.95     17.63 o 
  -2  -8   7      764.06      822.67    228.18 o 
  -1  -8   7      540.83      621.80    188.49 o 
   0  -8   7      185.91      242.99    148.91 o 
   1  -8   7      485.02      558.87    220.46 o 
   2  -8   7       49.36       59.43     48.47 o 
   3  -8   7      407.12      452.76    194.31 o 
   4  -8   7       57.03       41.54     38.43 o 
   5  -8   7      347.18      427.83    142.58 o 
   6  -8   7      298.18      511.07    327.80 o 
  -4  -7   7       70.69       18.47     31.78 o 
  -3  -7   7       88.03       72.29     68.56 o 
  -2  -7   7       92.13       85.80     49.37 o 
  -1  -7   7      265.35      307.85    156.80 o 
   0  -7   7       14.65       16.82     20.59 o 
   1  -7   7     2716.62     3879.55   1897.65 o 
   2  -7   7      218.65      303.70    119.33 o 
   3  -7   7       37.58       42.17     36.05 o 
   4  -7   7      510.64      516.60    148.37 o 
   5  -7   7      122.10      145.12     78.14 o 
   6  -7   7      221.85      284.52    266.48 o 
  -5  -6   7       35.61       16.52     46.34 o 
  -4  -6   7      172.80      184.39    279.79 o 
  -3  -6   7       50.33       56.96     45.53 o 
  -2  -6   7      820.82      946.39    208.22 o 
  -1  -6   7      536.41      683.58     91.13 o 
   0  -6   7       60.00       58.28     44.10 o 
   1  -6   7      120.83      135.38     65.33 o 
   2  -6   7      105.32      107.23     39.64 o 
   3  -6   7      138.79       97.34     24.20 o 
   4  -6   7       28.19       11.18     10.27 o 
   5  -6   7      465.57      373.02     80.03 o 
   6  -6   7       21.57       11.29     37.14 o 
   7  -6   7        4.87       14.77     47.94 o 
  -6  -5   7       22.64       16.52     50.03 o 
  -5  -5   7        0.57        1.67     33.31 o 
  -4  -5   7      210.47      170.85     69.52 o 
  -3  -5   7     1022.42     1064.89    211.25 o 
  -2  -5   7      326.52      375.58     90.11 o 
  -1  -5   7      298.79      410.12    101.52 o 
   0  -5   7      339.04      402.82     66.08 o 
   1  -5   7      461.49      521.50     68.19 o 
   2  -5   7     1794.83     1833.94    230.01 o 
   3  -5   7        9.77        4.38      8.13 o 
   4  -5   7     1182.90     1235.82    126.57 o 
   5  -5   7        3.72        5.27      8.65 o 
   6  -5   7        0.85        9.77     22.10 o 
   7  -5   7       13.76       15.79     23.04 o 
  -7  -4   7       36.50       19.23     32.40 o 
  -6  -4   7      188.53      135.82    133.31 o 
  -5  -4   7      515.63      553.02    206.41 o 
  -4  -4   7      495.55      479.65    113.49 o 
  -3  -4   7     3012.99     2726.49    814.85 o 
  -2  -4   7        2.02        5.52     14.80 o 
  -1  -4   7      154.42      209.00     92.46 o 
   0  -4   7       19.03        3.32     20.61 o 
   1  -4   7      314.65      324.98     37.96 o 
   2  -4   7     3089.81     2884.67    163.64 o 
   3  -4   7      186.00      202.75     23.34 o 
   4  -4   7      245.71      251.35     38.71 o 
   5  -4   7       22.95       26.59     19.28 o 
   6  -4   7        6.46        5.89     21.28 o 
   7  -4   7        2.42        2.08     21.76 o 
   8  -4   7      202.51      148.24    141.90 o 
  -7  -3   7        5.99       -1.53     34.63 o 
  -6  -3   7      379.14      286.34    329.12 o 
  -5  -3   7     1438.42     1314.12    264.87 o 
  -4  -3   7      148.82      121.91     34.56 o 
  -3  -3   7      964.17     1014.79     63.18 o 
  -2  -3   7      296.87      280.05     26.43 o 
  -1  -3   7      124.65      146.73     35.35 o 
   0  -3   7     1572.81     1637.63     55.97 o 
   1  -3   7      607.51      613.26     39.13 o 
   2  -3   7        3.32        4.03      4.43 o 
   3  -3   7      295.09      239.45     36.39 o 
   4  -3   7       76.58       89.68     88.50 o 
   5  -3   7     1194.47     1386.33    118.92 o 
   6  -3   7      230.83      161.83    101.92 o 
   7  -3   7      111.02      141.01    115.86 o 
   8  -3   7        2.58        8.42     14.73 o 
  -7  -2   7       24.33       13.17     29.76 o 
  -6  -2   7       11.23       16.45     28.36 o 
  -5  -2   7       92.70       59.94     27.61 o 
  -4  -2   7      313.12      265.73     35.52 o 
  -3  -2   7      178.10      149.05     38.24 o 
  -2  -2   7     2820.92     2934.07    219.81 o 
  -1  -2   7        2.03        7.16      9.45 o 
   0  -2   7     1827.17     1885.97     84.54 o 
   1  -2   7       13.38       13.84     12.02 o 
   2  -2   7      788.34      669.78     42.07 o 
   3  -2   7        1.03        1.84     16.10 o 
   4  -2   7        4.65        4.23     12.96 o 
   5  -2   7       17.51       50.37     42.92 o 
   6  -2   7      272.52      346.18    101.20 o 
   7  -2   7        2.80        3.75     13.34 o 
   8  -2   7      219.77      163.76    331.07 o 
  -8  -1   7      310.22      286.82    141.53 o 
  -7  -1   7       42.88       28.50     40.42 o 
  -6  -1   7       40.24       34.55     26.54 o 
  -5  -1   7        0.99        2.31      7.43 o 
  -4  -1   7      647.79      664.62     47.18 o 
  -3  -1   7      140.28       98.70     25.69 o 
  -2  -1   7     1178.96     1189.71     43.72 o 
  -1  -1   7     1764.86     1870.68     58.26 o 
   0  -1   7      553.49      481.28     32.34 o 
   1  -1   7     1048.70      890.41     42.67 o 
   2  -1   7      258.93      224.24     31.43 o 
   3  -1   7      290.28      340.84     41.04 o 
   4  -1   7       31.27       26.12     25.09 o 
   5  -1   7        0.46        6.03     14.08 o 
   6  -1   7      102.67       97.21     88.63 o 
   7  -1   7       72.27       58.39     64.25 o 
  -8   0   7      323.02      208.92    265.15 o 
  -7   0   7        4.55       12.40     46.41 o 
  -6   0   7     1229.23     1295.61    181.08 o 
  -5   0   7       42.44       32.26     28.61 o 
  -4   0   7        0.12        1.19     11.01 o 
  -3   0   7      758.17      982.68     67.85 o 
  -2   0   7      919.15      985.49     57.91 o 
  -1   0   7     1298.22     1523.79     75.49 o 
   0   0   7      733.41      766.15     45.15 o 
   1   0   7        1.33        4.89      5.93 o 
   2   0   7      347.67      286.33     26.84 o 
   3   0   7      245.30      156.30     35.84 o 
   4   0   7      383.50      365.88     50.38 o 
   5   0   7       11.56       13.47     18.81 o 
   6   0   7        7.58        9.50     21.84 o 
   7   0   7        1.49        1.59     12.86 o 
  -8   1   7        6.03        7.53     31.85 o 
  -7   1   7       93.09       81.85     46.15 o 
  -6   1   7       12.18        4.24     19.51 o 
  -5   1   7      414.01      418.00     87.94 o 
  -4   1   7       17.05       23.39     27.99 o 
  -3   1   7       35.03       33.27     31.15 o 
  -2   1   7      501.90      648.20     58.53 o 
  -1   1   7        0.10        3.47      8.67 o 
   0   1   7      652.57      709.22     47.13 o 
   1   1   7      453.89      478.23     26.82 o 
   2   1   7      264.61      271.55     21.53 o 
   3   1   7      244.87      250.14     35.81 o 
   4   1   7      479.97      501.21     53.03 o 
   5   1   7       47.33       26.16     22.59 o 
   6   1   7      155.56      154.52    119.21 o 
   7   1   7      133.38       80.00    183.27 o 
  -8   2   7       50.62       21.67     53.24 o 
  -7   2   7      155.54      127.03     88.18 o 
  -6   2   7      159.56      131.50    100.11 o 
  -5   2   7      780.83      801.75    128.09 o 
  -4   2   7      278.16      237.14     74.42 o 
  -3   2   7      207.31      224.24    112.33 o 
  -2   2   7      851.14      989.60     93.59 o 
  -1   2   7      166.88      179.07     48.04 o 
   0   2   7      136.54      160.75     39.89 o 
   1   2   7       10.02        3.89      7.71 o 
   2   2   7        6.92        6.21      9.29 o 
   3   2   7       39.96       38.44     33.23 o 
   4   2   7      156.72      110.09     34.79 o 
   5   2   7      301.10      322.15     73.02 o 
   6   2   7       43.47       31.15     45.16 o 
   7   2   7      103.72       97.91    231.70 o 
  -8   3   7      162.34       85.57     73.59 o 
  -7   3   7       21.32       13.85     22.16 o 
  -6   3   7      568.92      604.80    186.69 o 
  -5   3   7      341.92      342.99     77.70 o 
  -4   3   7      960.99      944.44    117.77 o 
  -3   3   7       50.28       99.16     93.38 o 
  -2   3   7     1762.43      775.11     82.23 o 
  -1   3   7      205.13      247.53     41.75 o 
   0   3   7      462.47      530.61     42.61 o 
   1   3   7      170.13      187.26     48.29 o 
   2   3   7       26.27       20.30     17.93 o 
   3   3   7        0.18        4.37      9.06 o 
   4   3   7       17.10       12.31     18.70 o 
   5   3   7        2.46        3.30      7.92 o 
   6   3   7      129.41      107.45    136.86 o 
  -8   4   7      295.64      219.79    117.35 o 
  -7   4   7       18.51       15.05     28.78 o 
  -6   4   7      923.16      969.95    282.50 o 
  -5   4   7      120.14       98.88     74.70 o 
  -4   4   7        0.14       -1.60     37.00 o 
  -3   4   7     1471.72     1543.60    152.40 o 
  -2   4   7       17.47        9.34     15.69 o 
  -1   4   7      740.86      850.45     69.20 o 
   0   4   7       15.70        5.68     14.65 o 
   1   4   7      425.37      451.79     48.82 o 
   2   4   7       46.75       58.84     44.11 o 
   3   4   7      761.33     1040.63    130.36 o 
   4   4   7       28.69        5.77     14.16 o 
   5   4   7       88.81       53.43     40.77 o 
   6   4   7      301.76      285.01    401.53 o 
  -7   5   7       53.08       31.36     57.70 o 
  -6   5   7      333.60      349.47    255.74 o 
  -5   5   7      873.19      945.63    282.71 o 
  -4   5   7      198.88      218.76     73.71 o 
  -3   5   7      183.84      203.84     82.25 o 
  -2   5   7      411.05      453.22     61.84 o 
  -1   5   7     2070.22     2382.35    721.37 o 
   0   5   7       44.48       20.05     24.19 o 
   1   5   7        2.00        0.29     18.77 o 
   2   5   7      139.27      131.04     90.59 o 
   3   5   7      276.79      305.01     91.61 o 
   4   5   7      471.43      562.57    117.30 o 
   5   5   7      130.17       80.88     55.20 o 
  -7   6   7        5.78        3.12     28.34 o 
  -6   6   7      194.38      190.91    103.67 o 
  -5   6   7       36.31       19.68     15.80 o 
  -4   6   7     1243.38     1213.04    178.93 o 
  -3   6   7        0.60        0.61     15.29 o 
  -2   6   7       10.96        7.83     15.66 o 
  -1   6   7      564.75      583.19     88.65 o 
   0   6   7     1024.76     1273.28    147.14 o 
   1   6   7      226.65      227.95     96.41 o 
   2   6   7      252.73      320.38    131.67 o 
   3   6   7      302.47      225.35     79.91 o 
   4   6   7      214.44      176.87    111.37 o 
  -6   7   7        0.85        0.18     17.90 o 
  -5   7   7      404.93      385.04    171.57 o 
  -4   7   7      181.63      182.57     87.18 o 
  -3   7   7      226.77      318.11    101.03 o 
  -2   7   7      381.45      453.47    107.72 o 
  -1   7   7      178.05      179.30     93.96 o 
   0   7   7       36.82       37.76     32.71 o 
   1   7   7       11.28       12.21     16.28 o 
   2   7   7       31.67       19.27     19.86 o 
   3   7   7        2.34        2.69     10.90 o 
  -5   8   7       53.62       35.51     36.77 o 
  -4   8   7       27.55        8.75     26.66 o 
  -3   8   7       72.11       73.35     61.28 o 
  -2   8   7       12.59       11.65     15.43 o 
  -1   8   7        6.53        7.17     15.97 o 
   0   8   7       88.56       64.05     53.28 o 
   1   8   7      298.55      261.44    160.85 o 
  -1  -9   8        7.64        2.99     12.32 o 
   0  -9   8      717.55     1056.93    143.10 o 
   1  -9   8       21.15       29.48     53.14 o 
   2  -9   8      323.13      374.57    119.75 o 
   3  -9   8       80.38      116.40     81.92 o 
   4  -9   8      146.24      101.80    116.43 o 
  -3  -8   8      204.32      171.29    160.55 o 
  -2  -8   8      120.30       92.73     73.13 o 
  -1  -8   8      214.73      237.27    137.74 o 
   0  -8   8       15.94       10.64     26.16 o 
   1  -8   8       74.33       74.94    106.60 o 
   2  -8   8      176.74      150.13    136.26 o 
   3  -8   8     1531.45     2212.36    257.70 o 
   4  -8   8      519.90      627.11    189.06 o 
   5  -8   8        6.12        3.76     12.74 o 
  -4  -7   8      421.56      462.22    296.37 o 
  -3  -7   8      220.77      142.20     77.82 o 
  -2  -7   8       91.40      103.21     79.87 o 
  -1  -7   8       11.65       12.36     17.70 o 
   0  -7   8      285.80      392.75    129.81 o 
   1  -7   8       60.33       96.23     73.62 o 
   2  -7   8       15.82        3.96      9.02 o 
   3  -7   8      440.50      271.93    198.57 o 
   4  -7   8       15.84        4.62     14.85 o 
   5  -7   8       92.40       78.63     51.48 o 
  -5  -6   8       65.56       38.26     72.05 o 
  -4  -6   8      215.91      155.26    268.15 o 
  -3  -6   8        7.38       10.73     16.37 o 
  -2  -6   8      152.34      213.51     94.25 o 
  -1  -6   8      184.78      220.50    105.49 o 
   0  -6   8      739.13      936.17     77.91 o 
   1  -6   8       87.95      116.82     91.71 o 
   2  -6   8      900.65      983.21     63.66 o 
   3  -6   8       23.87       14.95     11.84 o 
   4  -6   8      782.77      653.64    204.76 o 
   5  -6   8       60.05       23.84     15.67 o 
   6  -6   8      276.51      400.48    235.33 o 
   7  -6   8        1.96        5.57     23.34 o 
  -6  -5   8      105.78       33.38     46.13 o 
  -5  -5   8      280.99      309.26    254.63 o 
  -4  -5   8       56.25       32.89     25.28 o 
  -3  -5   8      962.61     1057.37    145.90 o 
  -2  -5   8      407.98      406.10     63.71 o 
  -1  -5   8     1341.93     1609.38    178.10 o 
   0  -5   8       46.54       32.25     33.81 o 
   1  -5   8     1074.41     1267.57     84.29 o 
   2  -5   8      435.04      425.30     71.27 o 
   3  -5   8       18.38       14.37      9.62 o 
   4  -5   8     1164.38     1046.60    166.15 o 
   5  -5   8       79.76       36.61     27.94 o 
   6  -5   8       33.56       58.76     45.32 o 
   7  -5   8       32.35       42.30     62.58 o 
  -6  -4   8        5.93        1.88     40.14 o 
  -5  -4   8        1.50        4.04     37.91 o 
  -4  -4   8        5.89        2.33     13.66 o 
  -3  -4   8      480.77      444.87     82.30 o 
  -2  -4   8      118.75      153.56     60.06 o 
  -1  -4   8      328.55      385.15     48.39 o 
   0  -4   8       63.61       80.19     60.51 o 
   1  -4   8      532.44      667.53     52.08 o 
   2  -4   8     2548.93     2601.66    226.55 o 
   3  -4   8        0.66        3.42      6.39 o 
   4  -4   8      187.34      144.49     34.07 o 
   5  -4   8      435.00      498.19     98.21 o 
   6  -4   8      150.07       83.77     89.68 o 
   7  -4   8      186.41      272.28    158.69 o 
  -7  -3   8        0.51        5.16     36.10 o 
  -6  -3   8      651.62      537.13    197.91 o 
  -5  -3   8       86.69       44.76     35.39 o 
  -4  -3   8       70.11       34.62     28.03 o 
  -3  -3   8      122.27       91.63     29.46 o 
  -2  -3   8     2248.41     2198.84    245.47 o 
  -1  -3   8      285.74      299.35     38.05 o 
   0  -3   8      368.34      372.01     39.45 o 
   1  -3   8      890.34      815.04     34.45 o 
   2  -3   8     1495.28     1483.16     58.63 o 
   3  -3   8      482.86      429.13     41.57 o 
   4  -3   8       18.98       32.99     26.26 o 
   5  -3   8      128.46      130.39    119.66 o 
   6  -3   8       26.77       13.36     19.34 o 
   7  -3   8       19.61       14.73     27.76 o 
  -7  -2   8       10.88       12.40     42.44 o 
  -6  -2   8      429.32      337.28    131.91 o 
  -5  -2   8        9.39       10.87     26.40 o 
  -4  -2   8      566.91      513.55     59.42 o 
  -3  -2   8        0.07        1.81      8.45 o 
  -2  -2   8       13.51       12.01     18.30 o 
  -1  -2   8      386.69      363.48     36.26 o 
   0  -2   8       71.47      104.65     27.75 o 
   1  -2   8     2036.49     2023.98     48.60 o 
   2  -2   8     1879.44     1629.94    104.12 o 
   3  -2   8       15.66       23.21     23.35 o 
   4  -2   8       27.58       12.79     22.74 o 
   5  -2   8       13.77        2.20     17.61 o 
   6  -2   8        4.40       13.91     28.04 o 
   7  -2   8        3.51        2.71     17.60 o 
  -8  -1   8      342.27      248.64    200.35 o 
  -7  -1   8        6.29       -0.77     39.86 o 
  -6  -1   8      130.05       98.30     40.69 o 
  -5  -1   8       23.00        9.45     10.02 o 
  -4  -1   8        2.10        4.83     12.42 o 
  -3  -1   8      322.33      306.90     46.34 o 
  -2  -1   8      162.42      146.27     41.78 o 
  -1  -1   8        0.87        4.34     15.04 o 
   0  -1   8     2383.50     2513.10    185.07 o 
   1  -1   8      539.87      481.86     31.30 o 
   2  -1   8       19.97       17.70     10.27 o 
   3  -1   8      731.46      824.45     98.37 o 
   4  -1   8      319.77      354.54     70.19 o 
   5  -1   8        2.99        9.00     17.26 o 
   6  -1   8       30.76       13.92     18.95 o 
   7  -1   8       45.52       30.81     35.77 o 
  -8   0   8       22.77       15.75     26.48 o 
  -7   0   8     1165.42     1079.35    367.59 o 
  -6   0   8        9.47       11.10     20.32 o 
  -5   0   8       18.51        9.77     27.87 o 
  -4   0   8       19.15       16.77     21.01 o 
  -3   0   8     2303.40     2860.07    117.79 o 
  -2   0   8        0.13        3.47     13.31 o 
  -1   0   8       22.34       61.29     44.06 o 
   0   0   8       10.75        8.01     12.38 o 
   1   0   8      145.40      116.46     32.73 o 
   2   0   8      171.13      171.35     24.06 o 
   3   0   8      244.33      170.21     50.24 o 
   4   0   8      173.24      136.52     65.48 o 
   5   0   8      102.27      116.50    104.23 o 
   6   0   8      205.94      264.81     82.70 o 
   7   0   8       82.22      106.34     69.34 o 
  -8   1   8      518.79      385.85    234.63 o 
  -7   1   8     1432.69     1328.19    302.18 o 
  -6   1   8      116.71      134.13    100.46 o 
  -5   1   8        2.41        3.88     20.37 o 
  -4   1   8       53.04       62.86     35.78 o 
  -3   1   8     2444.10     3093.82    187.87 o 
  -2   1   8      168.42      188.96     84.20 o 
  -1   1   8      518.19      627.84     50.84 o 
   0   1   8      584.75      627.08     40.38 o 
   1   1   8      602.16      623.56     31.03 o 
   2   1   8      138.22      112.05     40.83 o 
   3   1   8      646.66      682.70     52.51 o 
   4   1   8       17.73        6.66      7.22 o 
   5   1   8      348.30      416.61     94.75 o 
   6   1   8       54.45       40.04     43.46 o 
   7   1   8      182.00      180.21    334.98 o 
  -8   2   8        0.00       -2.02     31.71 o 
  -7   2   8        6.85        7.58     18.41 o 
  -6   2   8     1311.28     1331.91    227.04 o 
  -5   2   8        7.35        5.36     17.43 o 
  -4   2   8     1440.48     1508.19    105.06 o 
  -3   2   8       44.97       42.95     35.48 o 
  -2   2   8     2806.80     2793.89    158.95 o 
  -1   2   8       72.80      151.18    113.01 o 
   0   2   8     2128.24     2472.16    132.99 o 
   1   2   8     1038.86     1071.81     49.31 o 
   2   2   8      300.88      293.96     39.31 o 
   3   2   8      223.85      238.19     45.60 o 
   4   2   8      127.57      141.18     81.91 o 
   5   2   8       55.10       46.33     33.13 o 
   6   2   8       13.60        6.68     17.09 o 
  -8   3   8       53.72       23.07     31.50 o 
  -7   3   8      265.15      248.43    105.29 o 
  -6   3   8      683.81      754.13    236.79 o 
  -5   3   8       16.52       11.64     31.15 o 
  -4   3   8       53.35       46.41     68.15 o 
  -3   3   8       11.21       20.35     35.61 o 
  -2   3   8        0.05        2.86     35.54 o 
  -1   3   8     1105.70     1209.22     72.11 o 
   0   3   8      826.81      999.32     73.33 o 
   1   3   8      102.50      125.67     78.94 o 
   2   3   8       12.21       13.54     19.75 o 
   3   3   8      530.66      642.64    115.23 o 
   4   3   8      116.35       90.82     88.30 o 
   5   3   8       93.74       93.72     80.09 o 
   6   3   8        8.07        1.32     39.65 o 
  -7   4   8       92.85       30.66     53.38 o 
  -6   4   8        0.42       -4.53     50.73 o 
  -5   4   8      225.27      205.57     96.17 o 
  -4   4   8      258.72      379.51    255.26 o 
  -3   4   8      822.53      853.44    162.72 o 
  -2   4   8        1.04        4.56     15.96 o 
  -1   4   8     1125.56     1383.57     82.00 o 
   0   4   8       23.15       15.49     18.24 o 
   1   4   8     1871.57     1888.35    209.30 o 
   2   4   8        3.25        2.74     14.64 o 
   3   4   8       49.46       41.17     28.88 o 
   4   4   8       29.79       11.44     14.75 o 
   5   4   8      288.90      277.35    272.82 o 
  -7   5   8        0.87        7.18     25.16 o 
  -6   5   8      471.19      633.58    231.63 o 
  -5   5   8       49.64       43.00     58.47 o 
  -4   5   8      139.22      160.69     62.39 o 
  -3   5   8        4.46        9.52     12.67 o 
  -2   5   8      390.68      377.22     50.68 o 
  -1   5   8       48.25       18.18     16.38 o 
   0   5   8       66.34       54.09     46.38 o 
   1   5   8      762.98      846.18    103.89 o 
   2   5   8       36.10       50.09     39.57 o 
   3   5   8      306.32      277.17     99.66 o 
   4   5   8      231.36      270.65    126.10 o 
  -7   6   8      225.30      192.65    129.36 o 
  -6   6   8       89.32       33.48     30.91 o 
  -5   6   8       31.75        9.46     10.81 o 
  -4   6   8      152.45       70.24     63.60 o 
  -3   6   8      494.71      581.81    117.67 o 
  -2   6   8     1416.92     1824.41    218.01 o 
  -1   6   8      120.20      161.42    111.18 o 
   0   6   8      474.25      609.34    118.87 o 
   1   6   8       35.15       25.67     19.65 o 
   2   6   8      204.47      252.93     97.14 o 
   3   6   8       11.55       12.58     18.18 o 
  -6   7   8       24.29       12.67     18.29 o 
  -5   7   8        0.37       -0.42     26.61 o 
  -4   7   8        0.24        2.60     10.87 o 
  -3   7   8      171.58      186.92     83.39 o 
  -2   7   8       18.22        8.09     17.40 o 
  -1   7   8       90.66       88.13     72.62 o 
   0   7   8       37.94       16.93     21.76 o 
   1   7   8       60.38       82.94     60.66 o 
   2   7   8       85.31       56.84     39.74 o 
  -4   8   8      104.86       84.13     59.41 o 
  -3   8   8       88.24       64.40     63.50 o 
  -2   8   8      146.85      215.95    171.28 o 
  -1   8   8       56.91       48.68     46.61 o 
   0   8   8       85.99       85.19     61.38 o 
  -1  -9   9       44.13       37.90     36.65 o 
   0  -9   9       33.11       16.85     28.98 o 
   1  -9   9       42.27       58.89     48.15 o 
   2  -9   9       14.81       18.81     23.73 o 
   3  -9   9        0.06        4.78     21.20 o 
  -3  -8   9       31.78       15.61     64.04 o 
  -2  -8   9        2.76        0.95     16.32 o 
  -1  -8   9       89.75       90.54    102.46 o 
   0  -8   9      132.89      174.52    111.14 o 
   1  -8   9      520.38      779.38    214.30 o 
   2  -8   9        3.90        7.44     11.63 o 
   3  -8   9        2.98       11.58     18.41 o 
   4  -8   9       69.55       27.41     38.36 o 
   5  -8   9      546.15      884.44    385.01 o 
  -4  -7   9       90.00       54.01    100.56 o 
  -3  -7   9        7.58       13.08     22.25 o 
  -2  -7   9      370.54      432.67    141.13 o 
  -1  -7   9       18.20        4.99     24.25 o 
   0  -7   9      337.68      407.82    166.71 o 
   1  -7   9      479.81      610.89    145.34 o 
   2  -7   9      151.48      116.91     79.51 o 
   3  -7   9       78.24       63.29     50.30 o 
   4  -7   9      999.83     1015.91    259.68 o 
   5  -7   9       51.93       15.19     34.98 o 
   6  -7   9      280.55      429.05    200.07 o 
  -5  -6   9      228.14      158.95    113.10 o 
  -4  -6   9       20.04       11.08     35.47 o 
  -3  -6   9      511.58      635.35    166.91 o 
  -2  -6   9       66.50       85.68     56.47 o 
  -1  -6   9        6.47        7.31     17.26 o 
   0  -6   9       41.34       40.58     38.25 o 
   1  -6   9      558.91      761.49    177.79 o 
   2  -6   9      189.17      155.12     51.41 o 
   3  -6   9        3.06        5.60      9.64 o 
   4  -6   9      983.21      814.70    167.07 o 
   5  -6   9        0.08       -0.42     35.33 o 
   6  -6   9      132.15      153.59    233.38 o 
  -6  -5   9        0.08        2.93     21.67 o 
  -5  -5   9       93.01       76.65    112.40 o 
  -4  -5   9      495.64      406.76    115.94 o 
  -3  -5   9      125.33      153.09     88.77 o 
  -2  -5   9      215.88      309.11    109.78 o 
  -1  -5   9        2.51        4.98     25.58 o 
   0  -5   9      913.97     1049.41    124.47 o 
   1  -5   9      349.29      444.62     68.14 o 
   2  -5   9       23.82       11.29     12.50 o 
   3  -5   9        8.10        7.30      8.22 o 
   4  -5   9     1046.03     1035.88    180.52 o 
   5  -5   9        3.43        5.26     14.13 o 
   6  -5   9       32.85       16.35     25.68 o 
   7  -5   9        9.42       18.19    107.73 o 
  -6  -4   9       15.42       28.15     53.45 o 
  -5  -4   9        2.17        6.69     27.60 o 
  -4  -4   9      227.17      155.89     78.60 o 
  -3  -4   9      281.45      248.03    101.91 o 
  -2  -4   9      141.94      131.47     99.91 o 
  -1  -4   9       53.19       45.74     34.07 o 
   0  -4   9      196.67      195.12     41.97 o 
   1  -4   9      567.82      509.54     55.60 o 
   2  -4   9       19.76       17.37     10.14 o 
   3  -4   9      544.89      507.96     58.76 o 
   4  -4   9      195.50      234.94     55.23 o 
   5  -4   9        4.70       -2.31     19.30 o 
   6  -4   9       63.47       65.44     37.23 o 
   7  -4   9       86.26       66.71     48.82 o 
  -7  -3   9        4.01       16.03     55.75 o 
  -6  -3   9      452.03      328.01    242.16 o 
  -5  -3   9      232.16      194.70    146.20 o 
  -4  -3   9      197.81      165.37     60.29 o 
  -3  -3   9       95.73       95.57     66.91 o 
  -2  -3   9      201.26      231.55     75.04 o 
  -1  -3   9      906.91      898.57     56.99 o 
   0  -3   9        0.61        2.49     16.62 o 
   1  -3   9      236.01      214.36     30.06 o 
   2  -3   9      553.27      588.69     39.04 o 
   3  -3   9     3148.09     1804.16    848.67 o 
   4  -3   9      491.78      683.17     74.30 o 
   5  -3   9        4.58        2.15     22.45 o 
   6  -3   9       23.87       21.87     23.34 o 
   7  -3   9        9.08       17.03     24.44 o 
  -7  -2   9        1.44       -0.77     37.91 o 
  -6  -2   9      214.39      155.40    188.57 o 
  -5  -2   9       14.10       15.74     17.60 o 
  -4  -2   9     1102.95     1020.61     67.71 o 
  -3  -2   9        2.00        4.89     19.86 o 
  -2  -2   9      190.15      189.35     40.79 o 
  -1  -2   9      327.14      362.47     41.06 o 
   0  -2   9        1.46        1.11     13.82 o 
   1  -2   9        5.22        2.34      5.53 o 
   2  -2   9       14.12       24.93     10.52 o 
   3  -2   9       74.79       51.31     45.68 o 
   4  -2   9      193.32      227.99     44.47 o 
   5  -2   9       21.11       46.90     56.38 o 
   6  -2   9       51.57       55.03     57.39 o 
   7  -2   9       54.40       20.92     29.46 o 
  -7  -1   9       81.14       42.72     77.14 o 
  -6  -1   9       23.37       10.59     16.25 o 
  -5  -1   9       66.83       55.10     36.88 o 
  -4  -1   9      774.65      784.52    101.15 o 
  -3  -1   9      424.81      423.32     54.13 o 
  -2  -1   9      424.07      446.04     46.01 o 
  -1  -1   9     1180.52     1234.65     65.15 o 
   0  -1   9     1069.69     1151.31     52.39 o 
   1  -1   9       14.91       13.31      9.13 o 
   2  -1   9      300.06      246.40     25.85 o 
   3  -1   9       51.29       55.04     49.65 o 
   4  -1   9     1577.54     1803.15    594.14 o 
   5  -1   9        4.02        8.34     20.93 o 
   6  -1   9      109.16       83.79    101.41 o 
   7  -1   9       46.64       66.92     59.70 o 
  -8   0   9       87.47       70.52     71.22 o 
  -7   0   9       20.21       20.49     36.31 o 
  -6   0   9      204.87      190.93     67.19 o 
  -5   0   9     2538.98     2518.24   1059.90 o 
  -4   0   9     1110.39     1278.77    170.15 o 
  -3   0   9      760.33      921.84     90.65 o 
  -2   0   9      409.92      415.58     51.92 o 
  -1   0   9      813.55      868.04     60.22 o 
   0   0   9       47.46       55.70     33.33 o 
   1   0   9      167.79      139.83     42.66 o 
   2   0   9     2333.30     2069.58    141.42 o 
   3   0   9     1209.72      843.24    401.04 o 
   4   0   9      154.48      135.68     53.38 o 
   5   0   9      278.04      403.30     94.43 o 
   6   0   9       57.09       29.71     28.80 o 
   7   0   9      111.94       95.47    178.19 o 
  -8   1   9       73.53       26.20     51.22 o 
  -7   1   9      387.06      347.73    192.87 o 
  -6   1   9       55.81       41.03     49.60 o 
  -5   1   9      227.41      246.69    136.97 o 
  -4   1   9     2242.42     2512.19    929.97 o 
  -3   1   9       17.69       16.63     25.79 o 
  -2   1   9      481.14      501.68     70.60 o 
  -1   1   9        0.07       -1.31     18.00 o 
   0   1   9      420.70      493.90     53.48 o 
   1   1   9     2930.60     3064.02    193.68 o 
   2   1   9      383.60      383.71     29.91 o 
   3   1   9      273.92      223.14     34.47 o 
   4   1   9        1.01        1.59      5.75 o 
   5   1   9       12.13       14.97     19.17 o 
   6   1   9      380.92      494.63    198.32 o 
  -8   2   9       83.98       48.15     99.65 o 
  -7   2   9     1470.36     1599.62    139.47 o 
  -6   2   9      227.86      190.16    122.63 o 
  -5   2   9       75.33       60.11     42.40 o 
  -4   2   9      205.85      181.64     92.77 o 
  -3   2   9       17.31       26.13     28.80 o 
  -2   2   9      138.34      182.51     99.58 o 
  -1   2   9      284.73      345.20     52.73 o 
   0   2   9      338.63      349.77     56.67 o 
   1   2   9      130.14      106.08     48.54 o 
   2   2   9      227.12      246.31     58.91 o 
   3   2   9      338.21      340.41     48.37 o 
   4   2   9       15.26        5.19     13.78 o 
   5   2   9      220.47      231.88     92.45 o 
   6   2   9      138.27      104.74    156.51 o 
  -7   3   9     1026.05     1035.03    402.50 o 
  -6   3   9      208.91      210.73    175.05 o 
  -5   3   9      258.82      188.64    194.91 o 
  -4   3   9      120.52      143.27    136.30 o 
  -3   3   9      162.28      255.61     90.59 o 
  -2   3   9      177.74      189.87     54.69 o 
  -1   3   9      768.94      856.10    104.66 o 
   0   3   9      119.44      202.66     71.52 o 
   1   3   9      606.07      708.48     77.81 o 
   2   3   9        0.45        7.11     17.17 o 
   3   3   9      883.07     1195.86    151.85 o 
   4   3   9      212.91      212.33     76.15 o 
   5   3   9       12.33        9.57     17.15 o 
  -7   4   9       76.23       24.18     60.49 o 
  -6   4   9      760.27      875.25    326.55 o 
  -5   4   9        1.92        3.69     42.65 o 
  -4   4   9      749.47      947.79    288.57 o 
  -3   4   9      423.79      543.54    220.28 o 
  -2   4   9      118.75      161.26     82.36 o 
  -1   4   9       16.89        0.96     13.01 o 
   0   4   9     1250.63     1461.25     91.74 o 
   1   4   9        6.96        5.10     13.78 o 
   2   4   9        1.90        3.86     15.83 o 
   3   4   9      417.92      449.43     94.00 o 
   4   4   9      216.60      197.36     79.83 o 
   5   4   9       64.72       30.24     78.40 o 
  -7   5   9       13.35        6.27     39.23 o 
  -6   5   9       95.74       58.88    119.44 o 
  -5   5   9      179.38      225.99    181.88 o 
  -4   5   9        6.36        9.65     16.81 o 
  -3   5   9       23.27       34.02     26.43 o 
  -2   5   9        0.84        3.26     18.94 o 
  -1   5   9      721.76     1016.38    171.36 o 
   0   5   9     2084.16     2421.87    438.61 o 
   1   5   9      248.12      271.40     85.54 o 
   2   5   9        0.91        2.78     10.77 o 
   3   5   9       34.82       29.04     25.43 o 
   4   5   9       49.53       33.19     29.66 o 
  -6   6   9       13.18       11.02     24.88 o 
  -5   6   9       90.36       37.44     42.15 o 
  -4   6   9       10.89        9.85     16.33 o 
  -3   6   9      168.59      148.73     63.69 o 
  -2   6   9      230.46      316.53    119.00 o 
  -1   6   9      197.80      232.71     71.09 o 
   0   6   9        1.54        2.93     15.95 o 
   1   6   9       22.93       10.65     17.87 o 
   2   6   9        2.37        2.43     14.35 o 
   3   6   9      251.15      268.24     87.06 o 
  -5   7   9        1.01        5.86     23.87 o 
  -4   7   9      272.39      252.65    185.23 o 
  -3   7   9        4.72        7.06     19.08 o 
  -2   7   9        0.14        7.62     12.03 o 
  -1   7   9        4.70        6.54     13.00 o 
   0   7   9      195.64      210.90    121.83 o 
   1   7   9       45.36       24.17     22.81 o 
   2   7   9        4.11        9.58     20.87 o 
  -3   8   9        0.07        3.76     25.87 o 
  -2   8   9       20.86        6.77     11.75 o 
  -1   8   9       95.20       72.48     46.40 o 
   0  -9  10      144.60      120.26     91.86 o 
   1  -9  10       34.17       12.93     26.74 o 
   2  -9  10       85.16       85.11     90.06 o 
   3  -9  10      389.38      629.13    198.14 o 
  -2  -8  10        6.71        4.10     18.21 o 
  -1  -8  10       25.40       13.68     22.75 o 
   0  -8  10      102.29      103.67    101.04 o 
   1  -8  10       46.20       30.66     34.25 o 
   2  -8  10        5.71        8.35     16.83 o 
   3  -8  10       35.22       22.42     23.62 o 
   4  -8  10       11.61       15.32     17.54 o 
   5  -8  10        0.01       10.80     31.08 o 
  -4  -7  10       23.88       24.74     62.86 o 
  -3  -7  10      434.48      547.73    300.48 o 
  -2  -7  10       51.77       28.89     25.93 o 
  -1  -7  10      537.40      747.13    219.14 o 
   0  -7  10       11.24       14.33     32.04 o 
   1  -7  10       55.42       40.30     41.50 o 
   2  -7  10       33.83       21.12     19.87 o 
   3  -7  10       36.79       21.35     13.98 o 
   4  -7  10       33.05       13.07     14.78 o 
   5  -7  10        8.58       15.33     44.25 o 
  -5  -6  10       37.15       17.07     50.94 o 
  -4  -6  10       10.04       16.03     50.94 o 
  -3  -6  10      174.21      123.26     83.78 o 
  -2  -6  10      426.96      538.57    156.06 o 
  -1  -6  10      305.14      313.11    110.22 o 
   0  -6  10       75.75       84.27     95.32 o 
   1  -6  10       37.08       35.34     43.23 o 
   2  -6  10      290.03      278.75     56.37 o 
   3  -6  10       28.50       33.51     30.06 o 
   4  -6  10       62.36       31.49     18.92 o 
   5  -6  10       14.14       21.11     40.42 o 
   6  -6  10      138.92      113.59    203.83 o 
  -5  -5  10      150.28      173.31     99.23 o 
  -4  -5  10        1.66        7.60     38.12 o 
  -3  -5  10       53.22       43.81     57.44 o 
  -2  -5  10      506.25      472.33     86.37 o 
  -1  -5  10      205.27      218.95    115.33 o 
   0  -5  10      106.70      103.02     64.64 o 
   1  -5  10      114.01      143.06     61.96 o 
   2  -5  10      340.14      341.14     37.70 o 
   3  -5  10      735.79      824.99    134.07 o 
   4  -5  10        0.04        3.62      6.18 o 
   5  -5  10      113.54      129.02     72.62 o 
   6  -5  10      159.46       90.69    112.34 o 
  -6  -4  10       12.42        7.46     41.39 o 
  -5  -4  10       16.09       45.16     70.03 o 
  -4  -4  10      843.87      743.75    150.27 o 
  -3  -4  10       50.25       31.03     41.29 o 
  -2  -4  10      129.97      153.66     78.83 o 
  -1  -4  10      342.52      393.30     63.38 o 
   0  -4  10      182.36      205.72    105.67 o 
   1  -4  10       29.52       39.56     41.78 o 
   2  -4  10       66.41       62.99     29.63 o 
   3  -4  10     1179.96     1257.72     86.19 o 
   4  -4  10       81.07       37.87     37.43 o 
   5  -4  10      240.15      333.65    100.07 o 
   6  -4  10       31.28       21.85     25.99 o 
   7  -4  10       23.98       19.48     28.51 o 
  -6  -3  10      391.68      274.21    272.12 o 
  -5  -3  10      466.26      387.15    124.54 o 
  -4  -3  10     1649.19     1526.29    204.19 o 
  -3  -3  10        0.98        1.75     13.34 o 
  -2  -3  10      126.98      134.37     52.81 o 
  -1  -3  10      247.36      275.77     83.19 o 
   0  -3  10       14.52        8.06     14.85 o 
   1  -3  10      218.20      248.22     41.24 o 
   2  -3  10       19.70       22.76     13.19 o 
   3  -3  10       71.64       38.92     28.67 o 
   4  -3  10      164.76      294.13     97.59 o 
   5  -3  10       16.96        7.53     12.04 o 
   6  -3  10      211.57      287.57    122.95 o 
   7  -3  10        3.75       11.13     19.08 o 
  -7  -2  10      177.67      103.48    123.83 o 
  -6  -2  10        1.01       -1.46     39.51 o 
  -5  -2  10      126.50       89.49     88.35 o 
  -4  -2  10        0.31       -3.14     28.29 o 
  -3  -2  10      401.06      394.10    106.99 o 
  -2  -2  10     1012.66     1004.40     71.25 o 
  -1  -2  10     1012.41     1015.21     86.60 o 
   0  -2  10      967.62      975.34     60.92 o 
   1  -2  10     1949.55     1768.63     71.52 o 
   2  -2  10      212.16      172.60     21.14 o 
   3  -2  10       33.76       33.55     30.46 o 
   4  -2  10      215.90      278.30    101.28 o 
   5  -2  10      143.04      183.18     73.91 o 
   6  -2  10      390.58      547.80    148.38 o 
   7  -2  10       32.83       15.14     25.62 o 
  -7  -1  10        4.50       10.59     43.34 o 
  -6  -1  10      365.96      248.14     86.29 o 
  -5  -1  10       15.38        9.07     23.69 o 
  -4  -1  10       98.43       97.69     60.35 o 
  -3  -1  10     2424.40     2182.60    177.72 o 
  -2  -1  10      154.14      202.65     82.69 o 
  -1  -1  10     1228.85     1453.08    121.74 o 
   0  -1  10       44.45       52.36     38.42 o 
   1  -1  10       19.67       23.51     11.72 o 
   2  -1  10      685.92      540.62     51.13 o 
   3  -1  10      444.04      415.16     76.84 o 
   4  -1  10       29.24       24.07     32.74 o 
   5  -1  10      779.36      918.73    187.53 o 
   6  -1  10       34.29       22.30     27.76 o 
   7  -1  10      115.81      164.94    249.89 o 
  -7   0  10      325.49      239.72    230.59 o 
  -6   0  10      673.47      637.56    206.59 o 
  -5   0  10     1750.20     1825.88    246.53 o 
  -4   0  10      471.32      440.42    101.60 o 
  -3   0  10      128.37      172.87     94.30 o 
  -2   0  10     1973.12     2286.34    216.30 o 
  -1   0  10       41.56       43.07     34.56 o 
   0   0  10      219.59      232.55     31.92 o 
   1   0  10       10.60       13.42     10.82 o 
   2   0  10       46.80       27.85     16.04 o 
   3   0  10      968.44      780.28    224.72 o 
   4   0  10      457.93      548.73     90.65 o 
   5   0  10      300.80      377.67    123.09 o 
   6   0  10       14.97        6.47     19.82 o 
  -7   1  10      395.45      329.45    143.76 o 
  -6   1  10      389.70      369.90    111.05 o 
  -5   1  10     1114.63     1253.98    216.56 o 
  -4   1  10        7.22        7.13     27.20 o 
  -3   1  10      326.57      372.36     60.25 o 
  -2   1  10      413.48      437.81     63.84 o 
  -1   1  10        0.51       -1.37     20.29 o 
   0   1  10        9.34       20.35     28.44 o 
   1   1  10        0.12        3.80      8.71 o 
   2   1  10      408.38      382.72     40.58 o 
   3   1  10       13.92        3.90      6.62 o 
   4   1  10        1.50        0.46      4.11 o 
   5   1  10       70.58       69.63     71.91 o 
   6   1  10      196.50      251.49    135.40 o 
  -7   2  10       60.87       38.54     69.86 o 
  -6   2  10      413.79      390.17    183.56 o 
  -5   2  10     1655.61     1812.09    269.19 o 
  -4   2  10      545.14      545.44     85.69 o 
  -3   2  10       36.31       16.39     23.47 o 
  -2   2  10      609.95      638.87    103.27 o 
  -1   2  10      192.24      203.14    126.51 o 
   0   2  10        1.23        5.51     14.00 o 
   1   2  10        4.36        3.84     18.99 o 
   2   2  10      188.82      271.69     51.57 o 
   3   2  10     1591.19     1857.41    216.92 o 
   4   2  10        9.77        4.62      7.16 o 
   5   2  10      173.03      240.62    152.05 o 
   6   2  10       75.17       38.74    102.86 o 
  -7   3  10        6.63        4.74     25.23 o 
  -6   3  10      418.98      359.02    313.93 o 
  -5   3  10      120.63       86.34     85.36 o 
  -4   3  10     1835.30     2328.67   1393.57 o 
  -3   3  10        7.73       17.00     58.88 o 
  -2   3  10      519.55      639.82     95.58 o 
  -1   3  10      140.62      174.65    141.44 o 
   0   3  10       26.71       17.79     20.91 o 
   1   3  10       25.44       11.82     16.34 o 
   2   3  10      592.89      634.49    109.40 o 
   3   3  10      268.61      336.89    116.00 o 
   4   3  10       14.48        6.77      9.63 o 
   5   3  10      194.24       84.88    186.48 o 
  -7   4  10      690.10      727.44    375.12 o 
  -6   4  10      114.88       97.00    121.67 o 
  -5   4  10      177.25      160.28    142.58 o 
  -4   4  10       72.48       55.26     79.30 o 
  -3   4  10      311.05      328.86     86.94 o 
  -2   4  10      185.37      226.62     73.11 o 
  -1   4  10      141.31      170.43     80.52 o 
   0   4  10       54.58       23.62     20.09 o 
   1   4  10      328.50      432.88     65.99 o 
   2   4  10      834.73      961.38    162.42 o 
   3   4  10      283.80      240.19     71.00 o 
   4   4  10       29.47       16.41     17.08 o 
  -6   5  10        0.03        7.11     32.26 o 
  -5   5  10        1.78        3.76     25.71 o 
  -4   5  10       10.84       11.75     21.18 o 
  -3   5  10        2.77        4.09     15.33 o 
  -2   5  10      604.58      656.17    139.57 o 
  -1   5  10      120.02      104.89     62.03 o 
   0   5  10      148.65      200.69     78.81 o 
   1   5  10      141.45      162.58    108.50 o 
   2   5  10        2.96        3.05     17.17 o 
   3   5  10       46.73       36.53     28.88 o 
   4   5  10        5.11        2.72     21.64 o 
  -6   6  10       47.93       25.22     30.79 o 
  -5   6  10      303.09      217.84    117.23 o 
  -4   6  10       68.65       37.75     31.80 o 
  -3   6  10      204.12      137.93     91.55 o 
  -2   6  10      486.95      501.51    131.40 o 
  -1   6  10       66.16       52.03     33.46 o 
   0   6  10       43.81       40.11     33.40 o 
   1   6  10       20.29       11.36     17.84 o 
   2   6  10       28.10       25.41     22.39 o 
  -5   7  10       19.89       13.01     21.19 o 
  -4   7  10       31.76       30.87     38.67 o 
  -3   7  10        0.04        2.41     14.33 o 
  -2   7  10       31.48       12.56     19.18 o 
  -1   7  10       19.14       13.11     17.25 o 
   0   7  10        3.70        5.77     16.72 o 
   1   7  10       37.94       19.05     21.33 o 
  -2  -8  11      104.33       69.55     73.49 o 
  -1  -8  11      444.06      522.51    245.21 o 
   0  -8  11       59.51       66.13     88.18 o 
   1  -8  11       49.81       61.18     73.98 o 
   2  -8  11        8.20        8.14     16.13 o 
   3  -8  11      113.27       63.08     89.67 o 
   4  -8  11        8.65        9.13     32.26 o 
  -3  -7  11        7.16        3.75     12.55 o 
  -2  -7  11       55.67       50.85     56.56 o 
  -1  -7  11        5.69        3.56     18.28 o 
   0  -7  11       69.49       92.08     90.58 o 
   1  -7  11       82.77       81.38     74.25 o 
   2  -7  11      111.50       90.85     75.24 o 
   3  -7  11      151.64      104.08     81.99 o 
   4  -7  11        7.99       14.08     34.15 o 
   5  -7  11       25.87       19.44     39.16 o 
  -4  -6  11        5.14       10.59     41.46 o 
  -3  -6  11      153.85      147.53    103.92 o 
  -2  -6  11       35.63       67.02     50.99 o 
  -1  -6  11        1.08        5.16     15.64 o 
   0  -6  11      265.42      310.67    143.64 o 
   1  -6  11      153.40      154.95     99.66 o 
   2  -6  11      204.77      176.30     85.23 o 
   3  -6  11       31.99       18.92     15.45 o 
   4  -6  11        1.78        5.77     15.08 o 
   5  -6  11      224.07      348.57    200.21 o 
   6  -6  11       13.83        6.48     33.03 o 
  -5  -5  11      926.86      959.98    483.41 o 
  -4  -5  11       83.70       81.18    157.84 o 
  -3  -5  11       22.70       42.74     42.59 o 
  -2  -5  11     1127.21     1138.15    223.94 o 
  -1  -5  11       16.58       15.61     25.28 o 
   0  -5  11       47.73       82.23     71.48 o 
   1  -5  11      135.28      216.60     68.60 o 
   2  -5  11       39.25       24.96     20.64 o 
   3  -5  11      422.08      497.99     90.75 o 
   4  -5  11       49.01       29.52     30.55 o 
   5  -5  11      385.07      439.93    123.13 o 
   6  -5  11      474.12      550.51    290.66 o 
  -6  -4  11      293.57      282.16    209.96 o 
  -5  -4  11       12.88       23.14     38.26 o 
  -4  -4  11      955.98     1058.95    268.06 o 
  -3  -4  11      440.68      368.47    121.24 o 
  -2  -4  11     1329.52     1354.92    331.38 o 
  -1  -4  11      417.50      430.68     52.64 o 
   0  -4  11       44.30       71.95     63.21 o 
   1  -4  11        8.06        5.64     16.66 o 
   2  -4  11       37.26       30.43     22.02 o 
   3  -4  11      150.12      106.21     41.39 o 
   4  -4  11       26.92       39.79     42.54 o 
   5  -4  11        6.82        9.21     20.15 o 
   6  -4  11       39.76       47.50     70.18 o 
  -6  -3  11      134.43       80.77    100.76 o 
  -5  -3  11      161.15       64.78     77.82 o 
  -4  -3  11       37.00       40.18     42.58 o 
  -3  -3  11      946.27      846.36    172.71 o 
  -2  -3  11       12.16        5.04     19.13 o 
  -1  -3  11      634.40      601.61     81.62 o 
   0  -3  11      211.39      265.68     96.76 o 
   1  -3  11     2353.63     1936.34    281.44 o 
   2  -3  11      172.92      143.59     38.46 o 
   3  -3  11      440.99      542.15    124.98 o 
   4  -3  11       74.49       58.78     45.20 o 
   5  -3  11       18.74       17.82     18.61 o 
   6  -3  11       35.92       80.80     72.30 o 
  -7  -2  11       64.39       40.07     51.15 o 
  -6  -2  11      758.17      590.93    358.04 o 
  -5  -2  11      151.91      103.78     82.86 o 
  -4  -2  11      245.17      163.91    102.06 o 
  -3  -2  11        0.31        4.14     16.97 o 
  -2  -2  11        3.79        6.16     16.95 o 
  -1  -2  11     1822.44     1942.95    113.29 o 
   0  -2  11      296.11      263.26     57.76 o 
   1  -2  11      507.08      444.17     33.24 o 
   2  -2  11       17.39       11.64      7.63 o 
   3  -2  11       20.04       16.32     17.33 o 
   4  -2  11        0.04        3.26     19.91 o 
   5  -2  11      594.67      688.49    256.72 o 
   6  -2  11       17.75       13.43     22.63 o 
  -7  -1  11        2.17        5.71     19.72 o 
  -6  -1  11      543.65      433.36    123.29 o 
  -5  -1  11      140.87      100.89     95.42 o 
  -4  -1  11      366.22      317.59    103.03 o 
  -3  -1  11      408.81      360.47     70.04 o 
  -2  -1  11       51.51       55.45     45.88 o 
  -1  -1  11     1129.61     1275.51     90.64 o 
   0  -1  11      226.06      244.85     50.94 o 
   1  -1  11        3.07        3.32      6.20 o 
   2  -1  11      985.57      860.01     78.94 o 
   3  -1  11       42.94       24.77     22.36 o 
   4  -1  11       81.86       93.47     62.33 o 
   5  -1  11      338.89      336.59    100.14 o 
   6  -1  11      295.41      389.63    119.80 o 
  -7   0  11       16.55        6.69     39.93 o 
  -6   0  11      887.32      830.82    214.20 o 
  -5   0  11      737.45      727.01    193.21 o 
  -4   0  11      198.20      217.54     74.37 o 
  -3   0  11     2256.51     1966.95    375.07 o 
  -2   0  11        9.05        3.10     19.40 o 
  -1   0  11      325.02      362.72     66.44 o 
   0   0  11      213.80      277.99     85.97 o 
   1   0  11      217.78      207.93     69.81 o 
   2   0  11       29.29       21.69     13.72 o 
   3   0  11       27.47       17.59     15.01 o 
   4   0  11      102.83       97.66     55.06 o 
   5   0  11       16.11       18.66     33.66 o 
   6   0  11       15.50       12.47     18.69 o 
  -7   1  11       13.48        7.77     22.73 o 
  -6   1  11       22.55       24.94     36.47 o 
  -5   1  11       26.68       20.17     30.89 o 
  -4   1  11      233.74      231.46    115.74 o 
  -3   1  11     1210.44     1349.94    223.97 o 
  -2   1  11     1898.19     2263.27    839.63 o 
  -1   1  11       86.53      100.21     93.87 o 
   0   1  11        6.17        6.61     16.54 o 
   1   1  11      309.49      340.41     80.97 o 
   2   1  11       10.61        7.74      9.63 o 
   3   1  11      323.76      368.48     95.57 o 
   4   1  11      131.47       84.52    100.84 o 
   5   1  11      449.06      635.74    253.79 o 
   6   1  11      109.71       45.05     66.66 o 
  -7   2  11      159.22       95.16     99.87 o 
  -6   2  11       48.66       37.58     57.91 o 
  -5   2  11       71.15       70.76     58.88 o 
  -4   2  11      871.58      937.75    142.66 o 
  -3   2  11     2000.01     1490.94    389.05 o 
  -2   2  11     1609.25     1969.72    312.61 o 
  -1   2  11       10.89       20.30     23.92 o 
   0   2  11      226.54      258.72     73.59 o 
   1   2  11      138.57      135.25     72.04 o 
   2   2  11       59.21       46.92     29.16 o 
   3   2  11       47.27       24.20     22.47 o 
   4   2  11      216.71      180.99     75.48 o 
   5   2  11       50.96       21.25     29.72 o 
  -7   3  11       27.01       18.40     53.94 o 
  -6   3  11      711.54      807.37    369.19 o 
  -5   3  11      680.81      818.80    289.82 o 
  -4   3  11        0.02        3.34     47.66 o 
  -3   3  11      374.49      369.19    137.77 o 
  -2   3  11      278.96      331.56     62.40 o 
  -1   3  11        4.66        4.49     14.83 o 
   0   3  11       67.89       58.45     34.33 o 
   1   3  11       46.61       47.28     42.90 o 
   2   3  11       51.86       28.28     21.89 o 
   3   3  11       45.62       29.99     21.30 o 
   4   3  11      212.92      234.86     97.50 o 
   5   3  11       24.69       10.52     23.90 o 
  -6   4  11      518.95      622.43    245.08 o 
  -5   4  11      110.58       49.62     92.26 o 
  -4   4  11      157.73      158.67    144.95 o 
  -3   4  11      106.00       97.19     94.55 o 
  -2   4  11      475.01      507.43     76.72 o 
  -1   4  11     1051.23     1285.31    151.16 o 
   0   4  11      839.23      952.76    115.54 o 
   1   4  11      156.61      130.84     58.78 o 
   2   4  11      682.41      777.78    171.18 o 
   3   4  11      392.25      373.35    115.72 o 
   4   4  11       29.88        9.92     19.96 o 
  -6   5  11        3.55        8.71     41.18 o 
  -5   5  11       40.17       54.56     70.94 o 
  -4   5  11      106.14       61.83     41.93 o 
  -3   5  11      286.75      345.81    110.94 o 
  -2   5  11      178.55      187.41    103.80 o 
  -1   5  11      226.94      187.43     98.94 o 
   0   5  11      477.11      617.29    152.33 o 
   1   5  11        0.94        7.17     16.30 o 
   2   5  11       16.05        9.72     19.30 o 
   3   5  11        0.32        3.66      9.22 o 
  -5   6  11        4.82        2.86     10.40 o 
  -4   6  11       19.16        7.96     15.71 o 
  -3   6  11        1.89        6.17     15.13 o 
  -2   6  11        0.80        3.87     21.19 o 
  -1   6  11      251.97      311.62    144.33 o 
   0   6  11       10.77       16.44     22.71 o 
   1   6  11      292.99      320.02    144.47 o 
   2   6  11        4.74        6.65     19.05 o 
  -4   7  11      525.98      583.70    241.51 o 
  -3   7  11       28.59        8.77     12.64 o 
  -2   7  11      290.14      334.01    107.03 o 
  -1   7  11       15.24       11.52     18.63 o 
   0   7  11        0.01        4.87     17.06 o 
  -1  -8  12        1.92        2.95     18.41 o 
   0  -8  12        8.38        8.21     23.15 o 
   1  -8  12      107.95       87.88     77.17 o 
   2  -8  12      297.54      314.51    165.29 o 
   3  -8  12        8.41        3.67     12.08 o 
  -3  -7  12      594.92      929.67    160.35 o 
  -2  -7  12       21.68       13.39     23.78 o 
  -1  -7  12      230.01      298.60    188.98 o 
   0  -7  12        6.28        2.02     19.55 o 
   1  -7  12      307.66      399.68    135.04 o 
   2  -7  12      600.33      624.45    139.09 o 
   3  -7  12       18.72        6.14     12.66 o 
   4  -7  12        6.08       -1.25     33.31 o 
  -4  -6  12      251.42      356.86    246.06 o 
  -3  -6  12      257.12      220.32    151.51 o 
  -2  -6  12       14.17       18.75     25.62 o 
  -1  -6  12       16.52       20.83     24.06 o 
   0  -6  12      502.14      755.99    199.71 o 
   1  -6  12      385.13      505.67    134.80 o 
   2  -6  12        2.95        5.42     11.21 o 
   3  -6  12      245.76      320.04     77.41 o 
   4  -6  12       14.35        5.78     20.43 o 
   5  -6  12      196.94      299.44    239.58 o 
  -5  -5  12       24.74        6.55     31.36 o 
  -4  -5  12      712.46      991.62    151.98 o 
  -3  -5  12      121.87       75.38     77.67 o 
  -2  -5  12      829.89     1258.57    205.92 o 
  -1  -5  12      274.20      295.39    100.45 o 
   0  -5  12     1436.19     1795.24    241.91 o 
   1  -5  12       35.08       23.48     25.86 o 
   2  -5  12       35.00       64.69     46.04 o 
   3  -5  12       20.53       12.81     11.00 o 
   4  -5  12       37.67       22.48     23.89 o 
   5  -5  12        1.33        5.32     24.89 o 
   6  -5  12       60.93       18.78     36.88 o 
  -5  -4  12        0.03       -0.42     36.10 o 
  -4  -4  12       27.10       11.44     23.69 o 
  -3  -4  12       12.04        1.93     16.09 o 
  -2  -4  12       73.11       99.17     92.27 o 
  -1  -4  12       56.91       72.16     67.43 o 
   0  -4  12       51.36       36.95     35.52 o 
   1  -4  12     1142.03     1271.81    253.07 o 
   2  -4  12       56.02       47.43     31.56 o 
   3  -4  12      203.03      167.08     51.18 o 
   4  -4  12      231.70      287.03    233.17 o 
   5  -4  12       67.11       99.18    111.67 o 
   6  -4  12       61.08       79.44     97.61 o 
  -6  -3  12      261.59      166.13    243.90 o 
  -5  -3  12        5.44        4.02     24.45 o 
  -4  -3  12        0.14        4.37     13.12 o 
  -3  -3  12       11.51       12.97     22.69 o 
  -2  -3  12        0.66       -1.42     19.66 o 
  -1  -3  12      361.27      379.82     47.85 o 
   0  -3  12      334.34      389.04     47.21 o 
   1  -3  12     1448.95     1283.61    185.80 o 
   2  -3  12        5.45        1.50      3.31 o 
   3  -3  12     1162.39     1430.65    224.46 o 
   4  -3  12       19.29       11.65     19.10 o 
   5  -3  12        5.83       15.39     21.09 o 
   6  -3  12        6.56        9.91     25.12 o 
  -6  -2  12      189.32      163.83    207.03 o 
  -5  -2  12        6.23        3.29     15.68 o 
  -4  -2  12      605.72      522.99    122.31 o 
  -3  -2  12      185.37      145.41     87.78 o 
  -2  -2  12      391.36      424.08     64.00 o 
  -1  -2  12       69.66       50.25     39.97 o 
   0  -2  12        0.50        7.30     13.49 o 
   1  -2  12      226.54      212.55     52.46 o 
   2  -2  12      150.28      159.52     34.74 o 
   3  -2  12        0.38        6.00     16.22 o 
   4  -2  12      453.47      464.85    145.43 o 
   5  -2  12       90.04       50.08     60.58 o 
   6  -2  12       17.98       17.63     25.86 o 
  -6  -1  12      131.62       89.37     64.65 o 
  -5  -1  12       27.91       10.89     25.19 o 
  -4  -1  12      827.40      741.99    164.12 o 
  -3  -1  12      445.62      477.79    129.45 o 
  -2  -1  12     1259.27     1330.18    156.05 o 
  -1  -1  12      577.93      610.46     87.54 o 
   0  -1  12      274.77      233.86     80.19 o 
   1  -1  12       45.79       52.40     35.83 o 
   2  -1  12      949.83      753.45    115.02 o 
   3  -1  12      218.93      222.45     73.10 o 
   4  -1  12      142.42      119.49    126.87 o 
   5  -1  12      223.27      333.04    112.42 o 
   6  -1  12       36.18       31.84     49.62 o 
  -7   0  12        4.56        6.48     38.05 o 
  -6   0  12        1.88       -0.34     22.68 o 
  -5   0  12       35.58       25.75     30.52 o 
  -4   0  12     1277.88     1397.43    196.63 o 
  -3   0  12        0.11        2.49     14.49 o 
  -2   0  12      307.56      352.70     80.64 o 
  -1   0  12      537.88      579.20     80.99 o 
   0   0  12     1977.96     2058.94    296.97 o 
   1   0  12       15.16       17.50     23.12 o 
   2   0  12        0.05        4.04      6.42 o 
   3   0  12        9.53        4.93      5.29 o 
   4   0  12      179.93      148.38    143.26 o 
   5   0  12      149.12      224.11    261.25 o 
   6   0  12        1.56        7.81     15.72 o 
  -7   1  12       51.54       27.66     31.10 o 
  -6   1  12      154.90      109.38     66.51 o 
  -5   1  12      189.03      157.31     67.14 o 
  -4   1  12       17.72       16.58     22.81 o 
  -3   1  12        2.04       11.49     28.00 o 
  -2   1  12      745.94      735.46     90.80 o 
  -1   1  12     1006.72      832.63    150.90 o 
   0   1  12       10.99        6.90     18.26 o 
   1   1  12        5.30       14.06     16.04 o 
   2   1  12        0.34        1.98      8.70 o 
   3   1  12       12.07        6.60     11.50 o 
   4   1  12      248.63      280.55    124.81 o 
   5   1  12        1.17        2.47     13.48 o 
  -7   2  12      243.63      121.46    169.46 o 
  -6   2  12        0.16        5.45     25.50 o 
  -5   2  12      189.30      197.02    152.02 o 
  -4   2  12     1066.21     1249.79    267.26 o 
  -3   2  12      573.24      673.86    253.38 o 
  -2   2  12      151.65      222.16    218.67 o 
  -1   2  12      473.60      486.32     65.83 o 
   0   2  12      253.22      272.71     87.56 o 
   1   2  12       86.09       74.09     45.21 o 
   2   2  12      447.44      494.60     84.95 o 
   3   2  12       74.35       45.81     33.53 o 
   4   2  12        8.14        4.09     15.02 o 
   5   2  12       26.97       17.03     22.72 o 
  -6   3  12        4.52        5.64     32.61 o 
  -5   3  12      162.96      116.30     78.67 o 
  -4   3  12      495.90      610.86    225.57 o 
  -3   3  12      118.04       67.11     78.88 o 
  -2   3  12       56.79       26.82     38.13 o 
  -1   3  12       40.53       41.57     36.87 o 
   0   3  12      544.50      642.83    102.67 o 
   1   3  12      364.36      384.72     86.73 o 
   2   3  12      231.97      164.15     53.12 o 
   3   3  12        1.64        4.79      7.37 o 
   4   3  12      604.70      852.29    304.96 o 
  -6   4  12       68.54       23.27     44.74 o 
  -5   4  12      587.35      597.48    250.31 o 
  -4   4  12       14.30        9.13     32.89 o 
  -3   4  12      136.65      173.79    134.52 o 
  -2   4  12      231.38      255.67     78.86 o 
  -1   4  12       32.42       41.85     40.38 o 
   0   4  12      299.43      406.50    100.00 o 
   1   4  12      247.20      211.83    107.50 o 
   2   4  12      430.33      516.92    110.85 o 
   3   4  12        1.13        3.61      5.23 o 
  -5   5  12       56.84       59.58     81.81 o 
  -4   5  12        0.28        4.78     17.90 o 
  -3   5  12       31.13       37.37     30.06 o 
  -2   5  12       35.37       18.15     17.10 o 
  -1   5  12       41.26       17.44     19.52 o 
   0   5  12       56.95       73.51     60.58 o 
   1   5  12      405.66      551.26    130.63 o 
   2   5  12       31.09       33.33     20.31 o 
  -4   6  12      273.32      168.99    116.15 o 
  -3   6  12       46.82       33.31     30.27 o 
  -2   6  12      546.93      639.63    108.11 o 
  -1   6  12        0.06        2.93     15.68 o 
   0   6  12       59.56       60.53     65.74 o 
   1   6  12      132.68      109.29     48.58 o 
   0  -8  13      197.84      229.51    158.77 o 
   1  -8  13      156.02      160.51    145.53 o 
   2  -8  13       64.38       52.46     53.28 o 
  -2  -7  13      150.84      150.27    169.88 o 
  -1  -7  13      110.92      119.40    108.54 o 
   0  -7  13      408.61      662.88    166.53 o 
   1  -7  13        7.12        9.29     15.80 o 
   2  -7  13       23.73       11.73     16.64 o 
   3  -7  13      209.21      290.10    331.91 o 
   4  -7  13        3.09       15.19     31.64 o 
  -3  -6  13        1.58        0.79     14.09 o 
  -2  -6  13      362.88      448.51    160.61 o 
  -1  -6  13        5.14       10.82     21.89 o 
   0  -6  13      121.06      218.16    123.71 o 
   1  -6  13        1.16       -1.55     21.25 o 
   2  -6  13      487.26      601.65    134.19 o 
   3  -6  13        1.33        6.72     15.63 o 
   4  -6  13        0.46        7.31     21.85 o 
   5  -6  13        0.40        5.57     33.66 o 
  -4  -5  13       38.82       20.98     49.20 o 
  -3  -5  13        2.43        0.60     10.28 o 
  -2  -5  13      291.20      362.65    113.77 o 
  -1  -5  13       38.17       45.51     44.97 o 
   0  -5  13        7.75       11.61     19.31 o 
   1  -5  13       47.20       52.74     58.99 o 
   2  -5  13      217.42      292.04     84.14 o 
   3  -5  13      628.67      772.20    202.19 o 
   4  -5  13        0.04        8.03     23.04 o 
   5  -5  13      142.20      131.14     65.84 o 
  -5  -4  13       24.18       11.78     27.80 o 
  -4  -4  13      207.72      191.69     91.93 o 
  -3  -4  13      107.45       72.93     71.21 o 
  -2  -4  13       49.04       28.08     31.26 o 
  -1  -4  13        6.09        5.77     10.95 o 
   0  -4  13        0.03        2.33     10.55 o 
   1  -4  13     1077.05     1317.80    181.73 o 
   2  -4  13      155.65      179.53     60.59 o 
   3  -4  13      352.97      433.67    112.16 o 
   4  -4  13       12.26        5.02     25.42 o 
   5  -4  13      139.50      203.24     68.09 o 
  -5  -3  13       11.44       16.83     20.34 o 
  -4  -3  13       92.51       69.35     64.89 o 
  -3  -3  13       53.77       32.77     35.31 o 
  -2  -3  13       21.65       15.32     19.78 o 
  -1  -3  13      163.54      132.93     88.60 o 
   0  -3  13      130.06      157.79    108.06 o 
   1  -3  13       28.18        6.48     11.02 o 
   2  -3  13      262.54      274.85     58.55 o 
   3  -3  13      158.08      113.05     86.86 o 
   4  -3  13      292.84      361.11    139.24 o 
   5  -3  13        0.01        5.38     18.15 o 
  -6  -2  13       25.62        7.60     35.19 o 
  -5  -2  13      258.32      267.88     93.93 o 
  -4  -2  13      417.99      290.85    103.30 o 
  -3  -2  13       20.34       18.16     26.32 o 
  -2  -2  13      512.73      484.85    149.51 o 
  -1  -2  13      139.45      160.63     65.81 o 
   0  -2  13      368.83      415.56     72.72 o 
   1  -2  13      648.60      574.07     98.09 o 
   2  -2  13      363.31      277.85     49.86 o 
   3  -2  13      228.32      187.03     89.08 o 
   4  -2  13      335.89      383.06    155.61 o 
   5  -2  13       56.44       79.57     77.23 o 
  -6  -1  13        0.94       -1.30     18.80 o 
  -5  -1  13       16.66        7.89     16.69 o 
  -4  -1  13      217.29      260.48    117.28 o 
  -3  -1  13       89.14       93.53     66.19 o 
  -2  -1  13     2031.19     2182.83    915.44 o 
  -1  -1  13      101.11      133.20     73.52 o 
   0  -1  13       66.89       62.89     34.01 o 
   1  -1  13       73.55       61.62     35.90 o 
   2  -1  13      629.77      561.97     94.53 o 
   3  -1  13       52.49       21.96     30.55 o 
   4  -1  13      321.56      340.78     96.91 o 
   5  -1  13        5.38        5.65     20.63 o 
  -6   0  13       44.30       26.59     34.58 o 
  -5   0  13        9.23        6.93     18.77 o 
  -4   0  13        4.88       -3.81     25.80 o 
  -3   0  13      295.97      334.94    118.18 o 
  -2   0  13       28.56       12.14     19.33 o 
  -1   0  13       44.80       31.43     34.49 o 
   0   0  13      172.93      162.30    121.65 o 
   1   0  13      386.01      435.45    152.88 o 
   2   0  13       37.58       16.40     15.93 o 
   3   0  13       43.50       34.65     50.20 o 
   4   0  13      168.85      132.35    104.45 o 
   5   0  13        5.48        4.44     20.25 o 
  -6   1  13       59.44       44.39     60.61 o 
  -5   1  13      438.16      454.13    152.07 o 
  -4   1  13       64.49       83.34     65.84 o 
  -3   1  13      435.37      471.23    164.37 o 
  -2   1  13      292.27      336.77    148.81 o 
  -1   1  13       49.69       41.61     42.24 o 
   0   1  13      113.71      125.92     87.28 o 
   1   1  13      471.81      490.87     76.26 o 
   2   1  13      284.39      232.81     72.22 o 
   3   1  13      178.16      183.61    151.23 o 
   4   1  13       42.53       25.57     36.42 o 
   5   1  13       16.83        8.15     26.06 o 
  -6   2  13      106.75       93.38    106.69 o 
  -5   2  13       19.35       17.51     31.88 o 
  -4   2  13      180.53      240.60    158.76 o 
  -3   2  13       32.13        2.72     61.25 o 
  -2   2  13      426.65      550.37    242.64 o 
  -1   2  13       89.04       57.40     55.77 o 
   0   2  13       95.17       90.74     56.11 o 
   1   2  13       39.61       38.01     31.39 o 
   2   2  13      195.45      176.49     83.50 o 
   3   2  13      121.94       82.68     72.84 o 
   4   2  13      302.09      421.46    263.20 o 
  -6   3  13       13.03        8.85     45.16 o 
  -5   3  13       35.14       34.35     49.41 o 
  -3   3  13     1347.02     1574.40    150.03 o 
  -2   3  13      156.31      206.31    131.22 o 
  -1   3  13       39.78      121.25     60.73 o 
   0   3  13      723.54      891.32    177.06 o 
   1   3  13       80.28       78.56     56.48 o 
   2   3  13       85.21       86.24     46.95 o 
   3   3  13      340.27      399.51    246.27 o 
   4   3  13      178.55      159.56    167.69 o 
  -5   4  13      141.14      172.05    115.40 o 
  -4   4  13       69.38       49.41     82.72 o 
  -3   4  13      264.68      173.21    143.25 o 
  -2   4  13        6.75       11.42     24.77 o 
  -1   4  13       29.63        9.52     15.44 o 
   0   4  13       68.06       56.36     37.46 o 
   1   4  13       27.28        5.76     14.69 o 
   2   4  13      258.62      235.21    100.08 o 
   3   4  13      693.37      818.78    207.17 o 
  -5   5  13      126.20       43.97     43.73 o 
  -4   5  13      121.17       97.36     48.40 o 
  -3   5  13       92.43       57.40     53.78 o 
  -2   5  13       60.18       31.05     30.32 o 
  -1   5  13        3.39        7.17     15.80 o 
   0   5  13      192.60      220.24     81.90 o 
   1   5  13       51.87       47.91     31.28 o 
   2   5  13       48.52       47.95     32.49 o 
  -3   6  13        0.88        4.82     14.97 o 
  -2   6  13       94.71       55.55     34.88 o 
  -1   6  13      189.41      143.01    101.21 o 
   0   6  13       62.37       22.19     21.84 o 
  -1  -7  14       32.30       13.08     32.04 o 
   0  -7  14      192.31      202.74    215.69 o 
   1  -7  14       33.71       26.31     40.32 o 
   2  -7  14        0.86        2.78     13.36 o 
   3  -7  14       35.25       37.63     58.33 o 
  -3  -6  14        1.04        6.83     21.18 o 
  -2  -6  14        8.20        5.95     15.21 o 
  -1  -6  14        0.12       -0.90     24.51 o 
   0  -6  14      381.47      537.24    158.82 o 
   1  -6  14      113.50      135.29    125.26 o 
   2  -6  14       28.67       20.41     24.14 o 
   3  -6  14      118.59       66.87     70.57 o 
   4  -6  14        2.43        9.66     21.73 o 
  -4  -5  14      722.54      883.33    383.48 o 
  -3  -5  14        1.72        4.58     12.87 o 
  -2  -5  14        6.15        8.86     24.08 o 
  -1  -5  14        1.06        2.53     17.15 o 
   0  -5  14       18.16        7.32     20.09 o 
   1  -5  14       51.33       76.81     71.03 o 
   2  -5  14       19.96       12.11     15.52 o 
   3  -5  14      370.33      425.24    149.77 o 
   4  -5  14       23.71       26.07     25.43 o 
  -4  -4  14       92.85       58.02     80.17 o 
  -3  -4  14       58.81       32.89     33.49 o 
  -2  -4  14      173.55      155.16     96.44 o 
  -1  -4  14       80.30       52.47     53.58 o 
   0  -4  14      149.93      171.25    110.35 o 
   1  -4  14      163.61      162.61     89.06 o 
   2  -4  14      241.95      245.80     71.89 o 
   3  -4  14        2.18        0.04     17.04 o 
   4  -4  14      102.18      106.02     91.89 o 
   5  -4  14       25.83       20.36     32.16 o 
  -5  -3  14      441.64      264.87    212.33 o 
  -4  -3  14        6.76        4.68     13.56 o 
  -3  -3  14      222.16      211.81    112.06 o 
  -2  -3  14       24.55       11.27     27.13 o 
  -1  -3  14       48.10       32.76     36.95 o 
   0  -3  14      361.75      368.80     98.11 o 
   1  -3  14       87.77       82.58     59.33 o 
   2  -3  14       38.97       20.36     16.57 o 
   3  -3  14        2.71        0.09     17.74 o 
   4  -3  14       38.69       26.59     28.09 o 
   5  -3  14        0.58        8.43     24.32 o 
  -5  -2  14      409.24      381.71    131.81 o 
  -4  -2  14       45.18       27.28     26.87 o 
  -3  -2  14       69.81       66.79     46.47 o 
  -2  -2  14       13.03        9.62     20.98 o 
  -1  -2  14      631.03      689.61    113.26 o 
   0  -2  14     2159.80     2330.85    418.47 o 
   1  -2  14      112.35       90.00     45.77 o 
   2  -2  14       24.47       13.01     18.92 o 
   3  -2  14        5.74        0.52     12.67 o 
   4  -2  14       56.76       41.05     36.19 o 
   5  -2  14       69.66       49.27     62.64 o 
  -6  -1  14       47.15       11.06     20.39 o 
  -5  -1  14      313.95      249.98    159.23 o 
  -4  -1  14      142.45      133.47    107.04 o 
  -3  -1  14      365.13      360.95    115.34 o 
  -2  -1  14       67.97       71.84     44.33 o 
  -1  -1  14       14.80        5.85     15.08 o 
   0  -1  14        6.71        2.30     12.34 o 
   1  -1  14       41.70       19.30     21.38 o 
   2  -1  14       89.16       68.00     62.99 o 
   3  -1  14      145.71      117.88     94.02 o 
   4  -1  14       94.76       89.60     63.79 o 
   5  -1  14       50.56       40.94     55.79 o 
  -6   0  14       75.55       48.70     38.13 o 
  -5   0  14       80.91       44.23     39.69 o 
  -4   0  14      350.87      354.30    173.96 o 
  -3   0  14       70.25       94.18     61.04 o 
  -2   0  14      225.98      217.74     74.60 o 
  -1   0  14      860.15     1001.08    148.78 o 
   0   0  14      843.74      924.43    138.10 o 
   1   0  14      201.17      112.84     67.80 o 
   2   0  14       83.11       62.84     42.42 o 
   3   0  14      741.85      861.06    198.43 o 
   4   0  14       29.57       20.80     25.59 o 
   5   0  14       14.89        4.29     14.95 o 
  -6   1  14      243.96      189.39     96.81 o 
  -5   1  14      112.87      110.54     59.36 o 
  -4   1  14      820.09     1045.69    285.82 o 
  -3   1  14       69.90       92.45     81.51 o 
  -2   1  14       15.39       30.36     39.14 o 
  -1   1  14        2.68        1.70     25.33 o 
   0   1  14      147.29      141.39    108.33 o 
   1   1  14       54.33       34.90     25.29 o 
   2   1  14      306.31      287.68     80.38 o 
   3   1  14        8.34        6.38     24.17 o 
   4   1  14      181.25      216.75    122.49 o 
  -6   2  14      152.75       89.46     82.89 o 
  -5   2  14      489.17      514.86    172.40 o 
  -4   2  14       86.48       40.42     49.82 o 
  -3   2  14      255.03      352.40    196.51 o 
  -2   2  14      438.65      394.98    117.54 o 
  -1   2  14     1416.46     1552.48    135.99 o 
   0   2  14       34.18       30.86     30.03 o 
   1   2  14      134.13      223.53     92.85 o 
   2   2  14      143.90      114.55     53.96 o 
   3   2  14      112.49       72.08     73.61 o 
   4   2  14        3.64        3.66     14.00 o 
  -5   3  14      125.43      134.98    154.49 o 
  -4   3  14       10.53       28.64     56.86 o 
  -3   3  14      101.37       80.80     69.11 o 
  -2   3  14        0.67        8.37     16.81 o 
  -1   3  14       62.17       29.34     24.28 o 
   0   3  14      156.50      159.59    106.35 o 
   1   3  14        6.28        1.42     12.58 o 
   2   3  14      148.23       96.36     56.83 o 
   3   3  14        3.86        2.61     26.07 o 
  -5   4  14      270.80      225.29    177.00 o 
  -4   4  14       89.92       65.02     58.89 o 
  -3   4  14       12.80        5.45     22.23 o 
  -2   4  14      242.42      205.33    124.15 o 
  -1   4  14       28.71       16.71     27.26 o 
   0   4  14      124.79      139.64     65.99 o 
   1   4  14       29.09       16.45     22.72 o 
   2   4  14      160.72       97.42     47.96 o 
  -4   5  14       16.76        5.88     11.04 o 
  -3   5  14        0.00        2.72     11.64 o 
  -2   5  14        0.55        2.70     25.54 o 
  -1   5  14        0.47        7.77     17.80 o 
   0   5  14       44.81       27.29     22.89 o 
   1  -7  15        0.13        3.61     22.72 o 
  -2  -6  15      496.12      621.37    191.33 o 
  -1  -6  15       37.03       23.87     28.46 o 
   0  -6  15        0.20        4.07     19.61 o 
   1  -6  15        6.97        8.90     20.10 o 
   2  -6  15       97.15       69.96     48.95 o 
   3  -6  15       75.26       58.80     47.44 o 
  -3  -5  15      627.47      711.42    218.93 o 
  -2  -5  15        1.04        4.10     14.59 o 
  -1  -5  15      308.09      347.16    165.55 o 
   0  -5  15       18.16        5.99     22.57 o 
   1  -5  15       32.99       23.14     24.18 o 
   2  -5  15      184.40      185.61    144.28 o 
   3  -5  15       47.87       25.85     27.59 o 
   4  -5  15        2.12        3.07     21.76 o 
  -4  -4  15      142.48       72.16     74.02 o 
  -3  -4  15      208.38      132.61    108.02 o 
  -2  -4  15       63.96       29.53     35.05 o 
  -1  -4  15      196.85      227.97    112.12 o 
   0  -4  15        1.19        4.99     11.67 o 
   1  -4  15        0.04        3.83     14.23 o 
   2  -4  15      198.93      150.64     78.39 o 
   3  -4  15      120.02       78.13     65.39 o 
   4  -4  15        1.47        2.38     18.53 o 
  -4  -3  15        8.42        5.43     17.45 o 
  -3  -3  15        0.74        0.26     21.32 o 
  -2  -3  15      290.20      272.17    164.38 o 
  -1  -3  15      147.85      148.10     85.03 o 
   0  -3  15        5.63        9.02     17.59 o 
   1  -3  15       34.27       13.34     15.59 o 
   2  -3  15     2246.48     2325.07    602.67 o 
   3  -3  15      289.02      158.83     85.68 o 
   4  -3  15       17.79        3.98     21.08 o 
  -5  -2  15      929.71      931.16    131.64 o 
  -4  -2  15       38.15       19.01     23.67 o 
  -3  -2  15      259.82      240.63    101.07 o 
  -2  -2  15      324.66      453.09    149.49 o 
  -1  -2  15      104.78       98.64     62.70 o 
   0  -2  15       14.34        4.76      9.77 o 
   1  -2  15        3.79        5.46      9.11 o 
   2  -2  15      203.12      196.69    100.78 o 
   3  -2  15      251.60      149.18    136.71 o 
   4  -2  15       91.86       50.14     68.46 o 
  -5  -1  15      324.15      231.60    198.34 o 
  -4  -1  15        0.09        4.14     14.77 o 
  -3  -1  15        0.96        4.88     18.72 o 
  -2  -1  15      599.78      722.88    213.74 o 
  -1  -1  15      282.14      430.11    154.94 o 
   0  -1  15      154.03      141.33     81.62 o 
   1  -1  15      664.48      660.43    173.87 o 
   2  -1  15      255.11      296.96    103.16 o 
   3  -1  15       36.24       51.61     60.02 o 
   4  -1  15        6.49        8.43     23.34 o 
  -5   0  15        5.05        5.79     22.12 o 
  -4   0  15     1040.96     1284.15    153.90 o 
  -3   0  15        2.25        7.82     22.25 o 
  -2   0  15      422.01      510.73    149.83 o 
  -1   0  15       16.77       19.02     18.32 o 
   0   0  15       64.72       59.21     59.52 o 
   1   0  15       66.24       56.10     49.61 o 
   2   0  15       11.92        8.50     14.71 o 
   3   0  15        0.61        3.03     15.71 o 
   4   0  15      105.15       81.70     98.91 o 
  -5   1  15      168.34      182.40    139.72 o 
  -4   1  15      391.94      380.46    177.43 o 
  -3   1  15      852.24     1085.72    266.37 o 
  -2   1  15       63.24       62.79    108.22 o 
  -1   1  15        3.81        4.23     29.35 o 
   0   1  15      322.86      319.96    147.78 o 
   1   1  15      796.62      887.88    193.40 o 
   2   1  15      118.47      111.71     80.35 o 
   3   1  15        0.03        4.59     20.74 o 
  -5   2  15       55.70       39.72     54.70 o 
  -4   2  15       50.92       46.76    107.80 o 
  -3   2  15       29.63       14.70     33.38 o 
  -2   2  15      270.02      184.95     82.33 o 
  -1   2  15      298.44      481.45    203.50 o 
   0   2  15       40.62       25.65     21.09 o 
   1   2  15      241.92      202.60     93.82 o 
   2   2  15       20.87       14.47     24.21 o 
   3   2  15        5.77        5.67     24.45 o 
  -4   3  15       13.49       10.03     30.52 o 
  -3   3  15       18.98        8.41     12.47 o 
  -2   3  15      320.07      256.95    213.89 o 
  -1   3  15        3.28        5.21     20.51 o 
   0   3  15      130.22      146.48     93.97 o 
   1   3  15       89.32       49.82     45.74 o 
   2   3  15      145.04      153.20     95.33 o 
  -4   4  15        5.00        6.24     20.02 o 
  -3   4  15       45.18       20.53     21.43 o 
  -2   4  15      325.90      357.40    125.42 o 
  -1   4  15       68.31       46.35     39.23 o 
   0   4  15        0.09        5.03     15.99 o 
   1   4  15       91.19       76.95     57.85 o 
   0  -6  16        7.96        4.14     10.67 o 
   1  -6  16      503.04      680.15    188.99 o 
  -2  -5  16      190.72      167.36    109.88 o 
  -1  -5  16      460.15      521.99    207.20 o 
   0  -5  16        3.17        5.86     15.15 o 
   1  -5  16      321.61      399.66    140.13 o 
   2  -5  16        5.46       10.28     19.07 o 
   3  -5  16        0.06        5.92     23.17 o 
  -3  -4  16        0.01        9.15     14.48 o 
  -2  -4  16        9.31        8.11     17.69 o 
  -1  -4  16       36.68       20.69     29.57 o 
   0  -4  16      269.73      338.18    118.48 o 
   1  -4  16      292.27      255.85    138.14 o 
   2  -4  16       34.21       38.75     40.55 o 
   3  -4  16       81.16       38.12     32.91 o 
  -4  -3  16       67.35       23.21     34.44 o 
  -3  -3  16      441.24      501.88    168.58 o 
  -2  -3  16      338.89      446.05    133.66 o 
  -1  -3  16      162.56      161.85    137.96 o 
   0  -3  16       85.69      126.05     84.39 o 
   1  -3  16      160.74      135.49     77.01 o 
   2  -3  16       36.33       37.15     29.77 o 
   3  -3  16        0.13        4.57     10.27 o 
  -4  -2  16       69.06       49.26     35.60 o 
  -3  -2  16        2.74        6.69     16.36 o 
  -2  -2  16        5.28        5.47     15.02 o 
  -1  -2  16        6.40        6.62     13.34 o 
   0  -2  16      403.94      446.59    141.30 o 
   1  -2  16      514.11      607.67    134.35 o 
   2  -2  16       76.12       44.86     39.96 o 
   3  -2  16      332.22      339.40    147.49 o 
   4  -2  16       11.93        8.04     17.19 o 
  -4  -1  16      478.01      531.28    273.83 o 
  -3  -1  16       97.50       92.08     76.75 o 
  -2  -1  16      637.65      662.51    199.26 o 
  -1  -1  16        5.41        7.63     20.18 o 
   0  -1  16      220.64      215.33     77.73 o 
   1  -1  16       20.04        9.02     11.80 o 
   2  -1  16       35.61       18.46     25.64 o 
   3  -1  16       53.77       11.53     19.74 o 
  -4   0  16       19.48       11.18     32.23 o 
  -3   0  16      265.08      357.70    223.57 o 
  -2   0  16      311.43      409.07    165.51 o 
  -1   0  16       86.78       81.47     58.03 o 
   0   0  16       27.12        7.35     26.43 o 
   1   0  16       99.22       80.42     61.92 o 
   2   0  16      117.25       48.03     49.05 o 
   3   0  16       52.55       21.02     28.92 o 
  -4   1  16       29.78        7.75     18.23 o 
  -3   1  16      168.80      187.25    155.08 o 
  -2   1  16       47.50       19.87     25.42 o 
  -1   1  16       19.56       16.81     29.93 o 
   0   1  16      313.47      233.01    159.63 o 
   1   1  16      149.84      205.71    116.20 o 
   2   1  16       27.03        9.19     22.24 o 
   3   1  16      441.86      511.28    241.53 o 
  -4   2  16        2.49       12.26     38.47 o 
  -3   2  16       49.10       37.42     73.94 o 
  -2   2  16       59.85       54.02     55.25 o 
  -1   2  16       12.90        5.46     18.02 o 
   0   2  16      270.90      249.86    113.03 o 
   1   2  16       16.82       11.74     12.81 o 
   2   2  16      163.67      139.57    126.49 o 
  -3   3  16       46.50       42.20     55.75 o 
  -2   3  16       25.71       15.36     21.56 o 
  -1   3  16       35.67       26.73     25.74 o 
   0   3  16       91.25       64.35     63.56 o 
   1   3  16      186.84       82.42     61.63 o 
   0  -5  17       14.10       18.57     27.88 o 
   1  -5  17      119.58       63.87    111.35 o 
  -2  -4  17      264.91      213.10    168.62 o 
  -1  -4  17        7.79        6.45     14.99 o 
   0  -4  17      211.52      256.72    171.12 o 
   1  -4  17       12.64        6.19     22.57 o 
   2  -4  17      238.82      307.38    286.27 o 
  -3  -3  17      103.14       58.37     48.18 o 
  -2  -3  17       58.62       62.16     70.45 o 
  -1  -3  17       31.47       17.74     25.13 o 
   0  -3  17       77.83       41.16     31.80 o 
   1  -3  17       23.40       12.79     24.36 o 
   2  -3  17        9.71       14.75     21.36 o 
  -3  -2  17       44.66       43.47     42.57 o 
  -2  -2  17       54.50       66.65     58.16 o 
  -1  -2  17       22.27       14.10     22.88 o 
   0  -2  17      181.40      156.24     87.21 o 
   1  -2  17        4.45        8.87     22.87 o 
   2  -2  17        7.10        6.65     14.89 o 
   3  -2  17        9.38        7.72     13.60 o 
  -3  -1  17      291.49      252.38    172.62 o 
  -2  -1  17      270.64      324.50    119.60 o 
  -1  -1  17       72.06       70.35     48.92 o 
   0  -1  17       79.73       37.85     46.46 o 
   1  -1  17      128.52      108.12     65.23 o 
   2  -1  17       24.84       11.14     21.83 o 
  -3   0  17      255.94      253.65    206.99 o 
  -2   0  17        5.11        8.77     17.24 o 
  -1   0  17        0.03        1.27     18.23 o 
   0   0  17       33.94       33.13     46.45 o 
   1   0  17       18.33       15.27     18.30 o 
   2   0  17      124.46       65.29     58.31 o 
  -3   1  17        0.05       10.03     25.64 o 
  -2   1  17      128.39      116.26    104.08 o 
  -1   1  17       81.67       56.65     49.46 o 
   0   1  17      118.34      117.92     76.05 o 
   1   1  17        0.02        2.59     23.67 o 
  -3   2  17       39.91       19.42     31.30 o 
  -2   2  17        0.32        1.04     28.57 o 
  -1   2  17       39.33       23.46     30.36 o 
   0   2  17       80.74       50.56     43.51 o 
  -1  -3  18       20.36       14.68     25.79 o 
   0  -3  18      264.72      277.86    143.86 o 
   1  -3  18       43.44       35.43     34.06 o 
  -2  -2  18       27.29       16.17     25.35 o 
  -1  -2  18      216.05      236.37    172.64 o 
   0  -2  18       70.61       52.39     44.41 o 
   1  -2  18       13.74       12.25     19.03 o 
  -2  -1  18       16.90        8.73     22.59 o 
  -1  -1  18        1.17        7.14     14.61 o 
   0  -1  18        2.38       12.24     24.75 o 
   1  -1  18       10.35       11.07     17.62 o 
  -2   0  18       51.30       53.69     47.23 o 
  -1   0  18       85.04       61.60     54.87 o 
   0   0  18       50.81       29.62     30.53 o 
  -1   1  18        3.85        7.34     21.81 o 
                                                 
